# Supplementary material for: Development and Characterization of Bladder Cancer Patient-Derived Xenografts for Molecularly Guided Targeted Therapy
Source: PLoS One. 2015 Aug 13;10(8):e0134346. doi: 10.1371/journal.pone.0134346 (PMC4535951; doi:10.1371/journal.pone.0134346)
Supplement: S1 Table — (XLSX) [file pone.0134346.s004.xlsx]

## Sheet: Supp_Table_1
Supplementary Table 1. Summary of NGS read statistics
	Supplementary Table 1A. NGS statistics for WES analyses
					Read Classification Data Based on Xenome Analysis
					Paired Read Counts						Percentage of Total Paired Reads
	Sample ID	Total Number of Reads/Sample1	Reads Passing Filter/Sample1	Reads Passing Filter (%)	human	mouse	both	neither	ambiguous	total	human	mouse	both	neither	ambiguous	total
	BL0269F404P0	59820617	56609732	94.6325	57191726	1728035	33462	377454	489940	59820617	95.6054	2.88869	0.0559372	0.630976	0.819015	100
	BL0293f563P0	55865741	52928939	94.7431	52556223	2430852	110239	565060	203367	55865741	94.0759	4.35124	0.197328	1.01146	0.364028	100
	BL0307f661P0	64388008	60936315	94.6392	60724370	2551065	37161	418452	656960	64388008	94.3101	3.96202	0.0577142	0.649891	1.02031	100
	BL0382F1232P0	70607867	66805917	94.6154	63406055	5905886	43672	456929	795325	70607867	89.8003	8.36435	0.0618515	0.647136	1.1264	100
	BL0429F1608P0	61946554	58445409	94.3481	57764745	3021415	37724	395338	727332	61946554	93.2493	4.87745	0.0608977	0.638192	1.17413	100
	BL0440F1664P0	77333350	72395357	93.6147	73790325	1969485	47414	639500	886626	77333350	95.4185	2.54675	0.0613112	0.826939	1.1465	100
	BL0479F1894P0	60973831	57336778	94.0351	52779172	6610892	39398	447163	1097206	60973831	86.5604	10.8422	0.0646146	0.733369	1.79947	100
	BL0515F013P0	60403401	56590733	93.688	56450261	2638511	36347	509698	768584	60403401	93.4554	4.36815	0.0601738	0.843823	1.27242	100
	BL0429F_PT	88160526	88160526	100	87487930	5019	22479	23433	621665	88160526	99.2371	0.00569302	0.0254978	0.0265799	0.705151	100
	BL0440F_PT	89751727	89751727	100	89287225	17492	113491	52942	280577	89751727	99.4825	0.0194893	0.12645	0.0589872	0.312615	100
		1	Determined by Illumina CASAVA-1.8 FASTQ Filter
		2	Output from Xenome classification
	Supplementary Table 1B. NGS statistics for RNA-seq analyses
					Read Classification Data Based on Xenome Analysis
					Paired read counts						Percentage of total paired reads
	Sample ID	Total Number of Reads/Sample1	Reads Passing Filter/Sample1	Reads Passing Filter (%)	human	mouse	both	neither	ambiguous	Total	human	mouse	both	neither	ambiguous	Total
	BL0269F404_P0	53998588	53998588	100	48936090	3448504	77749	75459	1460786	53998588	90.6248	6.38629	0.143983	0.139743	2.70523	100
	BL0293f563_P0	43185344	43185344	100	39064313	2566381	55416	80705	1418529	43185344	90.4573	5.94271	0.128321	0.186881	3.28475	100
	BL0307f661_P0	55381456	55381456	100	42825721	10437919	106189	326507	1685120	55381456	77.3286	18.8473	0.191741	0.58956	3.04275	100
	BL0382F1232P0	53408974	53408974	100	49810304	2012917	71472	179209	1335072	53408974	93.262	3.76887	0.13382	0.335541	2.49971	99.9999
	BL0429F1608_P0	72640675	72640675	100	64795278	5878666	73439	110789	1782503	72640675	89.1997	8.0928	0.101099	0.152516	2.45386	100
	BL0440F1664_P0	49917646	49917646	100	36096767	12259878	55464	86124	1419413	49917646	72.3126	24.5602	0.111111	0.172532	2.84351	100
	BL0479F1894_P0	46321593	46321593	100	35087485	9738100	49030	72617	1374361	46321593	75.7476	21.0228	0.105847	0.156767	2.967	100
	BL0515F013_P0	47284624	47284624	100	29975207	15853189	63695	137575	1254958	47284624	63.3931	33.5272	0.134706	0.290951	2.65405	100
		1	Determined by Illumina CASAVA-1.8 FASTQ Filter
		2	Output from Xenome classification
