# Supplementary material for: Development and Characterization of Bladder Cancer Patient-Derived Xenografts for Molecularly Guided Targeted Therapy
Source: PLoS One. 2015 Aug 13;10(8):e0134346. doi: 10.1371/journal.pone.0134346 (PMC4535951; doi:10.1371/journal.pone.0134346)
Supplement: S2 Table — (XLSX) [file pone.0134346.s005.xlsx]

## Sheet: Supp_Table_2
Supplementary Table 2. Evaluation of infiltration of PDX tumors by host mouse cells
		NGS Reads Classified as Mouse1
	Sample ID	WES (%)	RNA-Seq (%)
	BL0269F404P0	2.88869	6.38629
	BL0293f563P0	4.35124	5.94271
	BL0307f661P0	3.96202	18.8473
	BL0382F1232P0	8.36435	3.76887
	BL0429F1608P0	4.87745	8.0928
	BL0440F1664P0	2.54675	24.5602
	BL0479F1894P0	10.8422	21.0228
	BL0515F013P0	4.36815	33.5272
	BL0429F_PT	0.00569302	ND
	BL0440F_PT	0.0194893	ND
