# Supplementary material for: Development and Characterization of Bladder Cancer Patient-Derived Xenografts for Molecularly Guided Targeted Therapy
Source: PLoS One. 2015 Aug 13;10(8):e0134346. doi: 10.1371/journal.pone.0134346 (PMC4535951; doi:10.1371/journal.pone.0134346)
Supplement: S3 Table — (XLSX) [file pone.0134346.s006.xlsx]

## Sheet: Supp_Table_3
Supplementary Table 3. Mutations of BLCA Significantly Mutated Genes Identified in BLCA PDX Models
Gene Symbol	PDX ID	Chromosome	Position	Reference	Alternate Allele	Transcript ID	Mutation CDS	Mutation AA	Effect	Functional Class	COSMIC Mutation ID	TCGA Mutation Status	Somatic_Mutation_Type
ADCY2	BL0269F404P0	chr5	7520881	G	T	NM_020546.2	c.439G>T	p.V147L	Non-synonymous	Missense	COSM3761325	Somatic	Confirmed Somatic
ADCY2	BL0293f563P0	chr5	7520881	G	T	NM_020546.2	c.439G>T	p.V147L	Non-synonymous	Missense	COSM3761325	Somatic	Confirmed Somatic
ALS2CR11	BL0429F1608P0	chr2	202357445	C	G	NM_001168216.1; NM_001168221.1; NM_152525.5	c.1581+3173G>C; c.3619G>C; c.49+3173G>C	p.E1207Q	Non-synonymous	Missense			Inferred Somatic
ARID1A	BL0293f563P0	chr1	27023307	C	G	NM_006015.4; NM_139135.2	c.413C>G	p.S138*	Stop-gain	Nonsense			Inferred Somatic
ATG2B	BL0515F013P0	chr14	96797867	G	C	NM_018036.5	c.1576C>G	p.P526A	Non-synonymous	Missense	COSM4417163		Confirmed Somatic
ATG2B	BL0515F013P0	chr14	96773164	C	G	NM_018036	c.4393T>C	p.S1465P	Non-synonymous	Missense	COSM4417816		Confirmed Somatic
ATM	BL0382F1232P0	chr11	108175462	G	A	NM_000051.3	c.5557G>A	p.D1853N	Non-synonymous	Missense	COSM41596	Somatic	Confirmed Somatic
BRAF	BL0429F1608P0	chr7	140494149	G	A	NM_004333.4	c.1099C>T	p.P367S	Non-synonymous	Missense	COSM3634276	Somatic	Confirmed Somatic
CASP8	BL0479F1894P0	chr2	202139648	C	T	NM_001228.4; NM_033355.3; NM_033356.3; NM_001080124.1; NM_033358.3; NM_001080125.1	c.632C>T; c.809C>T; c.683C>T; c.587C>T; c.596-1902C>T	p.S270F; p.S211F; p.S228F; p.S196F	Non-synonymous	Missense			Inferred Somatic
CASP8	BL0479F1894P0	chr2	202131426	G	A	NM_001228.4; NM_033355.3; NM_033356.3; NM_001080124.1; NM_033358.3; NM_001080125.1	c.217G>A; c.394G>A	p.D132N; p.D73N	Non-synonymous	Missense			Inferred Somatic
CASP8	BL0479F1894P0	chr2	202131459	G	C	NM_001228.4; NM_033355.3; NM_033356.3; NM_001080124.1; NM_033358.3; NM_001080125.1	c.250G>C; c.427G>C	p.E143Q; p.E84Q	Non-synonymous	Missense			Inferred Somatic
CDH1	BL0440F1664P0	chr16	68856041	G	A	NM_004360.3	c.1849G>A	p.A617T	Non-synonymous	Missense	COSM19743		Confirmed Somatic
CDKN2A	BL0293f563P0	chr9	21970916	C	T	NM_058197.4; NM_000077.4; NM_001195132.1; NM_058195.3	c.442G>A; c.*365G>A; c.*86G>A	p.A148T	Non-synonymous	Missense	COSM3736958		Confirmed Somatic
CHD9	BL0293f563P0	chr16	53279323	G	A	NM_025134.4	c.3130G>A	p.E1044K	Non-synonymous	Missense			Inferred Somatic
CSMD3	BL0382F1232P0	chr8	114111174	C	T	NM_198124.1; NM_198123.1; NM_052900.2	c.608G>A; c.728G>A	p.G243E; p.G203E	Non-synonymous	Missense	COSM603757	Somatic	Confirmed Somatic
DISP1	BL0479F1894P0	chr1	223178478	G	A	NM_032890.3	c.3739G>A	p.A1247T	Non-synonymous	Missense	COSM3750900	Somatic	Confirmed Somatic
EP300	BL0293f563P0	chr22	41564739	G	T	NM_001429.3	c.4040G>T	p.G1347V	Non-synonymous	Missense			Inferred Somatic
ERBB2	BL0307f661P0	chr17	37879588	A	G	NM_001289937.1; NM_004448.3; NM_001005862.2; NM_001289936.1	c.1873A>G; c.1918A>G; c.1963A>G	p.I655V; p.I640V; p.I625V	Non-synonymous	Missense	COSM4000121		Confirmed Somatic
ERBB2	BL0429F1608P0	chr17	37879588	A	G	NM_001289937.1; NM_004448.3; NM_001005862.2; NM_001289936.1	c.1873A>G; c.1918A>G; c.1963A>G	p.I655V; p.I640V; p.I625V	Non-synonymous	Missense	COSM4000121		Confirmed Somatic
ERBB2IP	BL0429F1608P0	chr5	65350481	C	T	NM_001253697.1; NM_018695.3; NM_001006600.2; NM_001253701.1; NM_001253699.1; NM_001253698.1	c.3323C>T; c.3335C>T	p.S1108L; p.S1112L	Non-synonymous	Missense	COSM3736387		Confirmed Somatic
FAT1	BL0515F013P0	chr4	187540635	T	G	NM_005245.3	c.7105A>C	p.T2369P	Non-synonymous	Missense	COSM1429026		Confirmed Somatic
FAT1	BL0515F013P0	chr4	187540918	G	C	NM_005245.3	c.6822C>G	p.D2274E	Non-synonymous	Missense	COSM4003030		Confirmed Somatic
FAT1	BL0479F1894P0	chr4	187521444	A	G	NM_005245.3	c.11711T>C	p.I3904T	Non-synonymous	Missense			Inferred Somatic
FAT1	BL0479F1894P0	chr4	187532656	C	A	NM_005245.3	c.9737G>T	p.G3246V	Non-synonymous	Missense			Inferred Somatic
FAT4	BL0269F404P0	chr4	126239421	C	T	NM_001291303.1; NM_024582.4; NM_001291285.1	c.1855C>T	p.R619C	Non-synonymous	Missense	COSM1050817		Confirmed Somatic
FBXW7	BL0382F1232P0	chr4	153247256	T	C	NM_001013415.1; NM_018315.4; NM_033632.3	c.1192A>G; c.1546A>G; c.1306A>G	p.S398G; p.S516G; p.S436G	Non-synonymous	Missense			Inferred Somatic
FBXW7	BL0429F1608P0	ch4	153332714			NM_033632	c.A242G	p.N81S	Non-synonymous	Missense	COSM4122784		Inferred Somatic
FGFR2	BL0440F1664P0	chr10	123310871	A	G	NM_001144919.1; NM_001144917.1; NM_001144916.1; NM_001144918.1; NM_000141.4; NM_023029.2; NM_001144913.1; NM_022970.3; NM_001144914.1; NM_001144915.1; NR_073009.1	c.212T>C; c.557T>C; c.290T>C	p.M97T; p.M71T; p.M186T	Non-synonymous	Missense	COSM4414977		Confirmed Somatic
FOXA1	BL0269F404P0	chr14	38061839	C	T	NM_004496.3	c.150G>A	p.M50I	Non-synonymous	Missense			Inferred Somatic
KALRN	BL0307f661P0	chr3	124153247	G	A	NM_001024660.3; NM_003947.4	c.2917G>A	p.D973N	Non-synonymous	Missense	COSM1418489	Somatic	Confirmed Somatic
KLF5	BL0382F1232P0	chr13	73649905	G	C	NM_001286818.1; NM_001730.4	c.982G>C; c.1255G>C	p.E328Q; p.E419Q	Non-synonymous	Missense	COSM396907	Somatic	Confirmed Somatic
KMT2C	BL0269F404P0	chr7	151864287	C	A	NM_170606.2	c.9694G>T	p.E3232*	Stop-gain	Nonsense		Somatic	Confirmed Somatic
KMT2C	BL0293f563P0	chr7	151880194	C	G	NM_170606.2	c.5130G>C	p.Q1710H	Non-synonymous	Missense			Inferred Somatic
KMT2D	BL0269F404P0	chr12	49445028	G	A	NM_003482.3	c.2438C>T	p.P813L	Non-synonymous	Missense		Somatic	Confirmed Somatic
KMT2D	BL0293f563P0	chr12	49432745	G	C	NM_003482.3	c.8394C>G	p.F2798L	Non-synonymous	Missense			Inferred Somatic
KMT2D	BL0269F404P0	chr12	49434142	G	A	NM_003482.3	c.7411C>T	p.R2471*	Stop-gain	Nonsense			Inferred Somatic
LRP2	BL0479F1894P0	chr2	170027136	G	C	NM_004525.2	c.11305C>G	p.Q3769E	Non-synonymous	Missense			Inferred Somatic
MERTK	BL0479F1894P0	chr2	112656372	A	T	NM_006343.2	c.60A>T	p.R20S	Non-synonymous	Missense	COSM3757579	Somatic	Confirmed Somatic
MERTK	BL0382F1232P0	chr2	112725747	G	A	NM_006343.2	c.878G>A	p.R293H	Non-synonymous	Missense	COSM1398795	Somatic	Confirmed Somatic
MLH1	BL0293f563P0	chr3	37053568	A	G	NM_001167618.1; NM_001167619.1; NM_001167617.1; NM_000249.3; NM_001258273.1; NM_001258274.1; NM_001258271.1	c.655A>G; c.-69A>G; c.361A>G	p.I121V; p.I219V	Non-synonymous	Missense	COSM1131469		Confirmed Somatic
MLH1	BL0269F404P0	chr3	37090482	G	A	NM_001167618.1; NM_001167619.1; NM_001167617.1; NM_000249.3; NM_001258273.1; NM_001258274.1; NM_001258271.1	c.1354G>A; c.1783G>A; c.2077G>A; c.1896+1308G>A	p.E595K; p.E693K; p.E452K	Non-synonymous	Missense			Inferred Somatic
MTOR	BL0293f563P0	chr1	11190666	C	T	NM_004958.3	c.5533G>A	p.E1845K	Non-synonymous	Missense	COSM1317706	Somatic	Confirmed Somatic
MYH10	BL0382F1232P0	chr17	8415842	G	C	NM_001256095.1; NM_005964.3; NM_001256012.1	c.2786C>G; c.2813C>G; c.2879C>G	p.S929C; p.S960C; p.S938C	Non-synonymous	Missense			Inferred Somatic
NCF2	BL0429F1608P0	chr1	183532580	G	T	NM_001190794.1; NM_000433.3; NM_001190789.1; NM_001127651.2	c.1167C>A; c.924C>A; c.1032C>A	p.H308Q; p.H344Q; p.H389Q	Non-synonymous	Missense	COSM1178273		Confirmed Somatic
NCF2	BL0479F1894P0	chr1	183532580	G	T	NM_001190794.1; NM_000433.3; NM_001190789.1; NM_001127651.2	c.1167C>A; c.924C>A; c.1032C>A	p.H308Q; p.H344Q; p.H389Q	Non-synonymous	Missense	COSM1178273		Confirmed Somatic
NOTCH1	BL0269F404P0	chr9	139391643	G	T	NM_017617.3	c.6548C>A	p.S2183Y	Non-synonymous	Missense			Inferred Somatic
NOTCH1	BL0382F1232P0	chr9	139395147	C	T	NM_017617.3	c.5791G>A	p.A1931T	Non-synonymous	Missense			Inferred Somatic
NUP98	BL0382F1232P0	chr11	3723781	G	C	NM_139132.3; NM_016320.4	c.3424C>G	p.Q1142E	Non-synonymous	Missense	COSM3736041		Confirmed Somatic
PDZD2	BL0269F404P0	chr5	32101214	G	A	NM_178140.2	c.8222G>A	p.R2741K	Non-synonymous	Missense			Inferred Somatic
PIK3CA	BL0269F404P0	chr3	178938934	G	A	NM_006218.2	c.2176G>A	p.E726K	Non-synonymous	Missense	COSM87306	Somatic	Confirmed Somatic
PIK3CA	BL0293f563P0	chr3	178936103	G	T	NM_006218.2	c.1645G>T	p.D549Y	Non-synonymous	Missense			Inferred Somatic
PIK3CA	BL0269F404P0	chr3	178952085	A	G	NM_006218.2	c.3140A>G	p.H1047R	Non-synonymous	Missense	COSM775	Somatic	Confirmed Somatic
SETD2	BL0382F1232P0	chr3	47098580	G	A	NM_014159.6	c.6694C>T	p.P2232S	Non-synonymous	Missense			Inferred Somatic
SETDB1	BL0479F1894P0	chr1	150936528	C	T	NM_012432.3; NM_001145415.1	c.3727C>T	p.R1243C	Non-synonymous	Missense	COSM1583423		Inferred Somatic
SYNE1	BL0269F404P0	chr6	152777095	A	C	NM_033071.3; NM_182961.3	c.2674T>G; c.2653T>G	p.L885V; p.L892V	Non-synonymous	Missense	COSM3761593	Somatic	Confirmed Somatic
SYNE1	BL0440F1664P0	chr6	152470752	C	A	NM_033071.3; NM_182961.3	c.24502G>T; c.24289G>T	p.A8097S; p.A8168S	Non-synonymous	Missense	COSM4407273		Confirmed Somatic
SYNE1	BL0515F013P0	chr6	152746593	A	T	NM_033071.3; NM_182961.3	c.5211T>A; c.5190T>A	p.D1730E; p.D1737E	Non-synonymous	Missense	COSM3761578	Somatic	Confirmed Somatic
SYNE1	BL0515F013P0	chr6	152777095	A	C	NM_033071.3; NM_182961.3	c.2674T>G; c.2653T>G	p.L885V; p.L892V	Non-synonymous	Missense	COSM3761593	Somatic	Confirmed Somatic
SYNE2	BL0440F1664P0	chr14	64450479	A	G	NM_182914.2; NM_015180.4	c.2026A>G	p.K676E	Non-synonymous	Missense	COSM4604668		Confirmed Somatic
SYNE2	BL0293f563P0	chr14	64469828	C	T	NM_182914.2; NM_015180.4	c.4177C>T	p.R1393W	Non-synonymous	Missense	COSM3754037	Somatic	Confirmed Somatic
SYNE2	BL0429F1608P0	chr14	64560092	G	A	NM_182914.2; NM_015180.4	c.12002G>A	p.W4001*	Stop-gain	Nonsense	COSM3999318		Confirmed Somatic
SYNE2	BL0429F1608P0	chr14	64560091	T	C	NM_182914.2; NM_015180.4	c.12001T>C	p.W4001R	Non-synonymous	Missense	COSM3999316		Confirmed Somatic
SYNE2	BL0440F1664P0	chr14	64557734	A	C	NM_182914.2; NM_015180.4	c.11944A>C	p.N3982H	Non-synonymous	Missense	COSM4415329		Confirmed Somatic
TBX3	BL0293f563P0	chr12	115112401	G	C	NM_005996.3; NM_016569.3	c.1279C>G; c.1339C>G	p.R427G; p.R447G	Non-synonymous	Missense		Somatic	Confirmed Somatic
TP53	BL0382F1232P0	chr17	7574021	C	A	NM_001126114.2; NM_001276761.1; NM_001126115.1; NM_001276695.1; NM_001276696.1; NM_001126116.1; NM_001276760.1; NM_001276697.1; NM_001126118.1; NM_000546.5; NM_001126113.2; NM_001276699.1; NM_001276698.1; NM_001126117.1; NM_001126112.2	c.889G>T; c.1006G>T; c.610G>T; c.*113G>T; c.*25G>T; c.529G>T	p.E177*; p.E297*; p.E336*; p.E204*	Stop-gain	Nonsense	COSM11291	Somatic	Confirmed Somatic
TP53	BL0440F1664P0	chr17	7577085	C	T	NM_001126114.2; NM_001276761.1; NM_001126115.1; NM_001276695.1; NM_001276696.1; NM_001126116.1; NM_001276760.1; NM_001276697.1; NM_001126118.1; NM_000546.5; NM_001126113.2; NM_001276699.1; NM_001276698.1; NM_001126117.1; NM_001126112.2	c.376G>A; c.457G>A; c.736G>A; c.853G>A	p.E126K; p.E246K; p.E153K; p.E285K	Non-synonymous	Missense	COSM10722	Somatic	Confirmed Somatic
TP53	BL0293f563P0	chr17	7577538	C	T	NM_001126114.2; NM_001276761.1; NM_001126115.1; NM_001276695.1; NM_001276696.1; NM_001126116.1; NM_001276760.1; NM_001276697.1; NM_001126118.1; NM_000546.5; NM_001126113.2; NM_001276699.1; NM_001276698.1; NM_001126117.1; NM_001126112.2	c.626G>A; c.743G>A; c.266G>A; c.347G>A	p.R209Q; p.R248Q; p.R89Q; p.R116Q	Non-synonymous	Missense	COSM10662	Somatic	Confirmed Somatic
TSC1	BL0440F1664P0	chr9	135786904	A	G	NM_001162427.1; NM_000368.4; NM_001162426.1	c.965T>C; c.812T>C	p.M271T; p.M322T	Non-synonymous	Missense	COSM3763713	Somatic	Confirmed Somatic
ZFR2	BL0269F404P0	chr19	3834863	C	T	NM_015174.1	c.172G>A	p.G58S	Non-synonymous	Missense	COSM3756722	Somatic	Confirmed Somatic
ZNF814	BL0307f661P0	chr19	58386285	G	A	NM_001144989.1	c.473C>T	p.A158V	Non-synonymous	Missense	COSM4597372		Inferred Somatic
ZNF814	BL0515F013P0	chr19	58386285	G	A	NM_001144989.1	c.473C>T	p.A158V	Non-synonymous	Missense	COSM4597372		Inferred Somatic
