# Supplementary material for: Development and Characterization of Bladder Cancer Patient-Derived Xenografts for Molecularly Guided Targeted Therapy
Source: PLoS One. 2015 Aug 13;10(8):e0134346. doi: 10.1371/journal.pone.0134346 (PMC4535951; doi:10.1371/journal.pone.0134346)
Supplement: S4 Table — (XLSX) [file pone.0134346.s007.xlsx]

## Sheet: Supp_Table_4
Supplementary Table 4. Summary data for mutations identified in significantly mutated genes in BLCA PDX models
			BLCA PDX Model
	Description of Mutations	All PDXs	BL0269F404P0	BL0293f563P0	BL0307f661P0	BL0382F1232P0	BL0429F1608P0	BL0440F1664P0	BL0479F1894P0	BL0515F013P0
	Total Number	71	13	13	3	10	7	7	10	6
	Number of Different Genes	43	11	13	3	10	6	6	7	4
	TCGA BLCA Driver Genes (IntOGen)	40	5	10	1	6	3	4	7	3
	TCGA Significantly Mutated	21	6	6	1	3	1	2	0	0
	BGI Significantly Mutated	36	7	7	2	3	4	5	3	3
	Common TCGA and BGI	12	2	4	1	2	1	2	0	0
		Common BGI and TCGA Genes: ARID1A, ATM, EP300, ERBB2, PIK3CA, TP53, TSC1
