# Supplementary material for: Development and Characterization of Bladder Cancer Patient-Derived Xenografts for Molecularly Guided Targeted Therapy
Source: PLoS One. 2015 Aug 13;10(8):e0134346. doi: 10.1371/journal.pone.0134346 (PMC4535951; doi:10.1371/journal.pone.0134346)
Supplement: S5 Table — (XLSX) [file pone.0134346.s008.xlsx]

## Sheet: Supp_Table_5
Supplementary Table 5. Integrated Mutation and Expression Data for Significantly Mutated Genes Identified in BLCA PDX Models
			WES Mutation Data								RNA-Seq Expression Data (FPKM)
	Mutant Genes with Moderate-High Expression	Gene Symbol	BL0269F404P0	BL0293f563P0	BL0307f661P0	BL0382F1232P0	BL0429F1608P0	BL0440F1664P0	BL0479F1894P0	BL0515F013P0	BL0269F404_P0_FPKM	BL0293f563_P0_FPKM	BL0307f661_P0_FPKM	BL0382F1232_P0_FPKM	BL0429F1608_P0_FPKM	BL0440F1664_P0_FPKM	BL0479F1894_P0_FPKM	BL0515F013_P0_FPKM	Gene Symbol
	0	ADCY2	p.V147L	p.V147L							0.00329889	0	0.00376901	0	0.00247405	0.00878725	0	0.00537931	ADCY2
	0	ALS2CR11					p.E1207Q				0.0190268	0.0187732	0.0306295	0.104262	0.0199871	0.0456251	2.54477	0.00620517	ALS2CR11
	1	ARID1A		p.S138*							15.6821	12.6759	16.138	15.0045	22.0276	32.2515	13.2337	19.1097	ARID1A
	0	ATG2B								p.P526A, p.S1465P	4.4721	2.91868	4.35074	4.76224	4.95937	4.11312	6.23596	5.24021	ATG2B
	0	ATM				p.D1853N					2.43999	3.90974	10.9871	5.33837	1.46189	3.19302	12.452	9.74339	ATM
	0	BRAF					p.P367S				3.53324	2.87464	4.93259	5.60473	4.54857	7.75517	3.65301	4.02313	BRAF
	1	CASP8							p.S270F, p.D132N, p.E143Q		11.9191	12.8938	11.4571	17.867	14.6243	4.8728	13.5447	38.4588	CASP8
	1	CDH1						p.A617T			142.109	0.251884	1.18795	129.367	72.943	127.095	95.5793	24.1325	CDH1
	1	CDKN2A		p.A148T							0.192821	176.689	8.08334	0.251765	36.0494	71.0438	0.239971	14.8542	CDKN2A
	0	CHD9		p.E1044K							8.04721	1.64888	6.27753	12.1146	1.96113	1.9754	8.71224	5.25672	CHD9
	0	CSMD3				p.G243E					0	0.0200138	0	0.0033072	0.011394	0.015736	0.0092505	0.0027545	CSMD3
	0	DISP1							p.A1247T		0.638468	0.792937	0.126699	2.33201	0.339337	1.74894	0.795604	0.383189	DISP1
	0	EP300		p.G1347V							11.3592	8.96407	14.6939	12.524	14.1858	14.2777	12.9745	18.7504	EP300
	1	ERBB2			p.I655V		p.I655V				51.2582	19.2033	1.16159	59.1518	134.383	158.051	42.2478	2.72069	ERBB2
	1	ERBB2IP					p.S1108L				15.0661	11.9035	13.4649	13.7252	14.5015	8.81875	11.8628	12.5103	ERBB2IP
	1	FAT1							p.I3904T, p.G3246V	p.T2369P, p.D2274E	17.1944	1.36586	0.0855135	9.19438	22.2918	20.665	62.333	0.706993	FAT1
	0	FAT4	p.R619C								0.0118679	0.304058	0.00150539	0.0154888	0.0691667	0.228082	0.207589	0	FAT4
	0	FBXW7				p.S398G	p.N81S				8.91138	4.81315	17.3303	8.11235	4.04555	5.17829	5.96252	13.5014	FBXW7
	0	FGFR2						p.M97T			1.55964	0.0443058	0.0411036	2.11877	7.50403	7.79533	12.852	0.365578	FGFR2
	1	FOXA1	p.M50I								9.81055	1.40091	0.0328966	22.4333	38.1727	31.4931	9.40707	0.363318	FOXA1
	0	KALRN			p.D973N						0.910161	0.0186226	1.52782	8.2085	2.14034	1.30929	0.108446	0.684613	KALRN
	1	KLF5				p.E328Q					201.823	13.3873	2.27943	136.527	102.873	98.158	35.7687	5.545	KLF5
	0	KMT2C	p.E3232*	p.Q1710H							6.49548	2.19387	8.64487	5.86547	6.49132	3.10599	5.72696	7.46565	MLL3
	0	KMT2D	p.P813L, p.R2471*	p.F2798L							6.88675	4.95523	8.43018	6.80793	8.17744	4.75809	8.31657	9.29818	MLL2
	0	LRP2							p.Q3769E		0.0459158	0.00333041	0.0354596	0.0330469	0.00607166	0.0521079	0.0166381	0.0176169	LRP2
	0	MERTK						p.R293H	p.R20S		0.0732986	9.68967	0.111784	0.10174	4.09118	0.928746	0.636097	0.23905	MERTK
	1	MLH1	p.E595K	p.I121V							13.6507	22.6464	29.5618	8.7899	8.90098	19.3856	9.94135	18.9939	MLH1
	1	MTOR		p.E1845K							10.2266	10.6973	14.2981	6.68211	9.31148	13.9516	9.44614	11.9915	MTOR
	0	MYH10				p.S929C					6.62577	11.4207	2.34631	0.164886	4.56067	8.93627	12.7815	3.18492	MYH10
	1	NCF2					p.H308Q		p.H308Q		3.03438	0.117754	32.8591	1.87873	11.0226	0.286038	2.77923	23.7493	NCF2
	1	NOTCH1	p.S2183Y			p.A1931T					32.6234	3.23544	7.96763	10.3785	4.56105	4.35194	5.38851	11.8875	NOTCH1
	1	NUP98				p.Q1142E					17.2469	18.3196	23.0933	9.78012	13.3861	15.7203	13.9397	21.1771	NUP98
	0	PDZD2	p.R2741K								1.27949	0.165008	0.0753512	9.02968	0.10991	0.119538	1.79185	0.277985	PDZD2
	1	PIK3CA	p.E726K, p.H1047R	p.D549Y							5.56459	12.2494	9.72043	10.9681	2.87046	8.32806	9.38159	6.79815	PIK3CA
	1	SETD2				p.P2232S					10.6677	13.3311	11.8527	12.9602	8.93142	12.0427	8.64414	10.7428	SETD2
	1	SETDB1							p.R1243C		9.79565	10.8106	13.2303	11.7861	33.7508	19.8143	11.3478	12.7271	SETDB1
	0	SYNE1	p.L885V					p.A8097S		p.D1730E, p.L885V	0.190845	1.30531	3.13342	0.142333	0.397069	0.653121	0.571265	4.00794	SYNE1
	1	SYNE2		p.R1393W			p.W4001*, p.W4001R	p.K676E, p.N3982H			26.2543	16.4814	20.3176	17.0755	48.0308	13.797	18.4956	23.3202	SYNE2
	0	TBX3		p.R427G							8.09901	0.00571062	0.0211717	1.16846	19.5304	29.0347	0.126856	0.385075	TBX3
	1	TP53		p.R209Q		p.E177		p.E126K			21.3489	25.3164	17.0668	1.8928	23.3523	17.4793	21.6766	13.9696	TP53
	1	TSC1						p.M271T			4.88007	4.16941	5.44393	4.8474	7.59088	9.50765	3.91496	6.32748	TSC1
	0	ZFR2	p.G58S								0.0045959	0	0	0	0	0	0	0.057986	ZFR2
	0	ZNF814			p.A158V					p.A158V	1.27553	1.43747	1.18415	2.05197	2.67248	2.55171	0.931019	1.23682	ZNF814
