# Supplementary material for: Development and Characterization of Bladder Cancer Patient-Derived Xenografts for Molecularly Guided Targeted Therapy
Source: PLoS One. 2015 Aug 13;10(8):e0134346. doi: 10.1371/journal.pone.0134346 (PMC4535951; doi:10.1371/journal.pone.0134346)
Supplement: S6 Table — (XLSX) [file pone.0134346.s009.xlsx]

## Sheet: Supp_Table_6
Supplementary Table 6. Expression Levels of BLCA Driver and Significantly Mutated Genes - Identified by TCGA, IntOGen, and BGI Analyses
	References:	Comprehensive molecular characterization of urothelial bladder carcinoma. Cancer Genome Atlas Research Network. Nature. 2014 Mar 20;507(7492):315-22. doi: 10.1038/nature12965. Epub 2014 Jan 29.
		Link:	http://www.ncbi.nlm.nih.gov/pubmed/24084849
		IntOGen: List of candidate driver genes in any cancer type: Filtered for Bladder Cancer Projects
		Link:	http://www.intogen.org/web/mutations/v04/downloads?1
		Tamborero, et al. Comprehensive identification of mutational cancer driver genes across 12 tumor types. Scientific Reports 3: 2650 (2013). Supplementary Table 2.
		Link:	http://www.ncbi.nlm.nih.gov/pubmed/24084849
		Filename:	srep02650-s2.csv
		IntOGen BLCA Mutational Cancer Driver Genes
		Rubio-Perez, C., et al. In silico prescription of anticancer drugs to cohorts of 28 tumor types reveals novel targeting opportunities. Cancer Cell 27 (2015), pp. 382-396
		Gundem G, Perez-Llamas C, Jene-Sanz A, Kedzierska A, Islam A, Deu-Pons J, Furney S and Lopez-Bigas N. IntOGen: Integration and data-mining of multidimensional oncogenomic data Nature Methods 7, 92-93 (2010).
		Link:	http://www.intogen.org/search?cancer=BLCA&project=BLCA_TCGA#drivers
		Filename:	intogen-BLCA-BLCA_TCGA-drivers-data.tsv
		Frequent mutations of chromatin remodeling genes in transitional cell carcinoma of the bladder. Nat Genet. 2011 Aug 7;43(9):875-8. doi: 10.1038/ng.907.
		Link:	http://www.ncbi.nlm.nih.gov/pubmed/?term=Frequent+mutations+of+chromatin+gui
		Filename:	Gui_Mutations_TCC_NGen_2011_Supplement.pdf
		Whole-genome and whole-exome sequencing of bladder cancer identifies frequent alterations in genes involved in sister chromatid cohesion and segregation. Nat Genet. 2013 Dec;45(12):1459-63. doi: 10.1038/ng.2798. Epub 2013 Oct 13.
		Link:	http://www.ncbi.nlm.nih.gov/pubmed/24121792
		Filename:	Guo_WGS_WES_BladderCa_SCCS_NatGen_2013-Supp_Table_4.pdf.xlsx
		Note:	Data derived from the following Figures and Tables:
			Status_Added to Table	Study	Figure_Table
			X	TCGA	Fig. 1b Genes with statistically significant levels of mutation (MutSig, false discovery rate ,0.1) and mutation types
			X	TCGA	Fig. 1c Deletions and amplifications for genomic regions with statistically significant focal copy number changes (GISTIC2.0).
			X	TCGA	Table S2.1.2 Significantly Mutated Genes (SMGs) identified by MutSig v1.5.
			X	TCGA	Table S2.1.3 Significantly Mutated Genes in COSMIC territory.
			X	TCGA	Table S2.1.4 Enrichments of mutations to CNMF clusters.
			X	TCGA	Table S2.1.5 Enrichments of focal SCNAs to CNMF clusters
			X	BGI 2011	Supplementary Table 7. A list of the genes which showed significantly higher mutation rates than the background.
			X	BGI 2013	Supplementary Table 6. Genes in 99 TCCs that showed significantly higher mutation rates than the background.
			X	IntoGen BLCA Mutational Cancer Driver Genes	IntOGen: The 156 most recurrently mutated cancer driver genes in the Bladder urothelial carcinoma TCGA dataset.
	Sources of Mutation Data										BLCA PDX Genelevel Expression (FPKM)
Gene Symbol	TCGA_Mutations_MutSig_Fig1b	TCGA_CNAs_GISTIC_Fig1c	TCGA_SignifMut_Genes_Table_S2.1.2	TCGA_SignifMut_COSMIC_Genes_Table_S2.1.3	TCGA__Mutations_CNMF_Table_S2.1.4	TCGA__SCNA_CNMF_Table_S2.1.5	IntoGen_BLCA_Mutational_Cancer_Driver_Genes	BGI_BLCA_Sig_Mut_Genes_NatGen_2011	BGI_BLCA_Sig_Mut_Genes_NatGen_2013	Gene Symbol	BL0269F404_P0_FPKM	BL0293f563_P0_FPKM	BL0307f661_P0_FPKM	BL0382F1232_P0_FPKM	BL0429F1608_P0_FPKM	BL0440F1664_P0_FPKM	BL0479F1894_P0_FPKM	BL0515F013_P0_FPKM	Gene Symbol
ACSL6							ACSL6			ACSL6	0.457633	0.0211841	0.0170093	0.0201848	0.0500521	0.301675	0.0452838	0.0712747	ACSL6
ACTB							ACTB			ACTB	1330.86	3095.08	3475.5	1337.84	1160.12	872.221	2900.31	3677.49	ACTB
ACTG1							ACTG1			ACTG1	1238.8	785.291	1562.32	959.821	1126.88	2188.2	1233.71	1761.4	ACTG1
ADAM10							ADAM10			ADAM10	29.2051	12.5461	15.4593	35.9901	16.9369	72.7219	38.6211	15.2212	ADAM10
ADCY2								ADCY2		ADCY2	0.00329889	0	0.00376901	0	0.00247405	0.00878725	0	0.00537931	ADCY2
AFF4							AFF4			AFF4	16.4024	9.73424	8.35112	13.9515	10.9364	10.4719	15.5676	9.78972	AFF4
AHNAK							AHNAK			AHNAK	209.873	69.1572	58.2474	238.173	130.598	152.088	103.92	92.9446	AHNAK
AHR							AHR			AHR	5.31265	3.47044	21.691	15.6276	27.5646	16.9544	45.2204	14.1219	AHR
ALS2CR11								ALS2CR11		ALS2CR11	0.0190268	0.0187732	0.0306295	0.104262	0.0199871	0.0456251	2.54477	0.00620517	ALS2CR11
ANK2								ANK2	ANK2	ANK2	0.0376854	1.84603	0.586523	0.185749	0.0524791	0.242892	0.125291	0.476647	ANK2
ANK3							ANK3	ANK3	ANK3	ANK3	4.26345	0.929664	0.0345107	6.82289	4.56065	7.43817	2.71566	0.716155	ANK3
APC							APC			APC	4.73161	2.70393	3.62687	5.43678	3.0177	2.91809	3.96498	3.56115	APC
AQR							AQR			AQR	10.8039	10.0375	15.4981	11.4266	7.79044	14.7168	15.6334	11.451	AQR
ARFGAP1							ARFGAP1			ARFGAP1	10.849	30.3385	20.7562	15.3284	23.0628	26.0687	24.2283	26.6013	ARFGAP1
ARFGEF2							ARFGEF2			ARFGEF2	10.1768	7.95037	13.448	13.8119	9.27714	14.4417	12.1862	10.0158	ARFGEF2
ARHGAP26							ARHGAP26			ARHGAP26	3.13272	0.938765	0.69488	7.92058	0.409554	2.26037	2.86726	2.58918	ARHGAP26
ARHGAP35							ARHGAP35			ARHGAP35	11.442	6.57429	5.49895	19.8785	13.6835	17.5325	22.2656	8.4178	ARHGAP35
ARID1A	ARID1A		ARID1A		ARID1A		ARID1A	ARID1A	ARID1A	ARID1A	15.6821	12.6759	16.138	15.0045	22.0276	32.2515	13.2337	19.1097	ARID1A
ARID1B							ARID1B			ARID1B	8.875	7.21602	7.0533	5.51693	9.22154	7.30471	8.17336	5.98458	ARID1B
ATG2B								ATG2B		ATG2B	4.4721	2.91868	4.35074	4.76224	4.95937	4.11312	6.23596	5.24021	ATG2B
ATM				ATM					ATM	ATM	2.43999	3.90974	10.9871	5.33837	1.46189	3.19302	12.452	9.74339	ATM
ATR							ATR			ATR	4.22124	7.88704	7.96538	8.79618	2.70406	5.50564	5.89411	5.63064	ATR
AVL9								AVL9		AVL9	9.14027	21.6486	15.3458	10.7677	5.46826	9.63153	14.9456	13.0513	AVL9
BAP1							BAP1			BAP1	16.7704	30.7484	21.9373	11.2391	20.5982	21.6097	20.908	26.7166	BAP1
BCL2L1		BCL2L1				BCL2L1				BCL2L1	27.3499	158.735	62.138	51.7952	135.081	117.845	28.9462	65.4674	BCL2L1
BCLAF1							BCLAF1			BCLAF1	18.6831	19.5819	32.3203	17.9886	20.6566	18.0541	27.7419	25.5887	BCLAF1
BCOR							BCOR			BCOR	12.7528	1.61752	9.44559	12.8673	7.10955	7.51965	3.99809	13.7718	BCOR
BLM							BLM			BLM	2.09989	6.50491	13.5739	3.75359	3.96514	7.27464	5.26273	10.2568	BLM
BMPR2							BMPR2			BMPR2	7.10706	3.61924	1.30137	8.20783	3.71742	2.93009	9.76612	3.89566	BMPR2
BRAF							BRAF			BRAF	3.53324	2.87464	4.93259	5.60473	4.54857	7.75517	3.65301	4.02313	BRAF
BRCA1							BRCA1			BRCA1	4.50315	11.4341	11.6813	4.85186	3.93642	8.89192	6.39873	6.41792	BRCA1
BTG2	BTG2		BTG2		BTG2					BTG2	42.2539	1.08864	109.818	4.91207	10.9927	20.9076	11.0005	93.6205	BTG2
C1orf101								C1orf101		C1orf101	0.0442285	0.172564	0.0506311	0.0505871	0.049755	0.255584	0.0605127	0.0239985	C1orf101
C4orf17								C4orf17		C4orf17	0	0	0	0	0	0	0	0	C4orf17
CAD							CAD			CAD	6.15352	19.084	15.3731	6.56307	12.437	10.1703	15.4404	12.043	CAD
CARM1							CARM1			CARM1	16.9371	13.6629	27.7698	21.0491	23.3881	12.9268	13.8335	16.8398	CARM1
CASP8							CASP8			CASP8	11.9191	12.8938	11.4571	17.867	14.6243	4.8728	13.5447	38.4588	CASP8
CAST							CAST			CAST	134.684	51.2203	27.8365	139.15	139.238	43.6766	82.7113	47.2146	CAST
CAT							CAT			CAT	25.5683	10.7128	19.8907	6.51391	37.2347	70.0124	19.6651	20.7414	CAT
CCAR1							CCAR1			CCAR1	17.103	39.4264	35.251	21.8011	14.6615	21.502	27.659	32.4331	CCAR1
CCND1		CCND1				CCND1				CCND1	28.8949	58.8256	1.9788	26.4967	0.7648	10.2596	62.7412	7.28097	CCND1
CCND3	CCND3		CCND3		CCND3					CCND3	12.3617	53.8441	17.9428	20.1856	56.2306	12.7855	18.7131	31.2941	CCND3
CCNE1		CCNE1				CCNE1				CCNE1	3.84523	120.067	13.3893	2.67081	15.3091	11.9013	7.15903	5.74458	CCNE1
CCT5							CCT5			CCT5	120.029	169.109	80.4562	102.023	37.0303	62.3053	171.675	52.9912	CCT5
CD86								CD86		CD86	0.215236	0.091921	20.7481	0.3327	0	0.022107	0.487973	18.3182	CD86
CDH1							CDH1			CDH1	142.109	0.251884	1.18795	129.367	72.943	127.095	95.5793	24.1325	CDH1
CDK12							CDK12			CDK12	7.72322	10.1573	16.1277	7.58291	5.38159	10.506	13.6569	12.1422	CDK12
CDKN1A	CDKN1A		CDKN1A		CDKN1A		CDKN1A			CDKN1A	104.871	85.1703	102.99	68.7911	205.889	128.022	46.4805	109.208	CDKN1A
CDKN1B							CDKN1B			CDKN1B	11.1765	12.7189	30.3146	14.2619	45.9186	20.1975	13.5515	26.7375	CDKN1B
CDKN2A	CDKN2A	CDKN2A	CDKN2A	CDKN2A	CDKN2A	CDKN2A	CDKN2A			CDKN2A	0.192821	176.689	8.08334	0.251765	36.0494	71.0438	0.239971	14.8542	CDKN2A
CEP290							CEP290			CEP290	1.58687	4.6406	4.92823	2.09101	2.25593	3.58496	3.35743	3.07691	CEP290
CHD3							CHD3			CHD3	59.6697	12.4652	2.28293	54.5175	55.4948	22.6168	31.0681	12.3833	CHD3
CHD6								CHD6	CHD6	CHD6	5.9247	6.48994	5.18502	13.453	24.0382	6.82423	9.45157	5.4573	CHD6
CHD9							CHD9			CHD9	8.04721	1.64888	6.27753	12.1146	1.96113	1.9754	8.71224	5.25672	CHD9
CHEK2							CHEK2			CHEK2	7.7352	19.4492	7.76055	6.6298	6.16326	4.51022	7.10212	3.98293	CHEK2
CIC							CIC			CIC	11.3195	57.4914	12.0666	9.24527	10.9924	18.1512	15.9663	16.1808	CIC
CLASP2							CLASP2			CLASP2	7.02115	6.14115	8.47936	5.43556	6.28279	8.93302	4.94534	7.56063	CLASP2
CLSPN							CLSPN	CLSPN		CLSPN	1.95738	7.251	6.82794	1.31828	2.44191	3.9019	2.77394	4.82421	CLSPN
CLTC							CLTC			CLTC	39.9756	49.1983	37.8978	34.7805	30.3979	80.8397	70.172	36.5568	CLTC
CNOT1							CNOT1			CNOT1	57.1689	22.2535	46.5553	40.7598	11.2652	13.7522	41.3011	40.9322	CNOT1
COL3A1								COL3A1		COL3A1	0.0316832	0.0683825	0.0271559	0.0465434	0.0713043	53.1918	0.179003	0.0387481	COL3A1
COPS2							COPS2			COPS2	18.5929	23.771	24.5443	14.0835	10.7454	8.61639	19.3228	15.7401	COPS2
CREBBP		CREBBP				CREBBP		CREBBP	CREBBP	CREBBP	8.85128	8.02607	6.54157	11.9202	8.76896	10.3846	14.2268	9.00826	CREBBP
CSDE1							CSDE1			CSDE1	129.282	54.8533	100.582	101.557	89.4229	146.507	145.221	95.992	CSDE1
CSMD3									CSMD3	CSMD3	0	0.0200138	0	0.0033072	0.011394	0.015736	0.0092505	0.0027545	CSMD3
CTCF							CTCF			CTCF	16.2535	13.9308	20.3673	17.3769	11.4297	17.0931	20.5149	21.0272	CTCF
CTNNB1				CTNNB1			CTNNB1			CTNNB1	119.818	111.676	60.5827	98.7357	56.7197	130.14	20.6331	71.4952	CTNNB1
CUL2							CUL2			CUL2	10.8582	29.4402	11.5735	9.01111	7.58921	10.2568	11.6815	8.78668	CUL2
DDX3X							DDX3X			DDX3X	89.3565	75.2885	91.3996	89.3868	50.1095	75.6954	88.6023	98.6797	DDX3X
DDX5							DDX5			DDX5	138.296	209.166	193.536	72.3698	86.5781	170.025	179.933	195.57	DDX5
DICER1							DICER1			DICER1	9.66376	4.16299	9.49105	12.868	9.14909	14.1104	12.4937	9.348	DICER1
DIS3							DIS3			DIS3	9.81035	7.73908	11.2161	9.09722	8.27133	12.4361	6.63473	7.99472	DIS3
DISP1								DISP1		DISP1	0.638468	0.792937	0.126699	2.33201	0.339337	1.74894	0.795604	0.383189	DISP1
DLG1							DLG1			DLG1	12.1837	14.4043	9.53204	31.2119	12.8171	35.2215	15.7011	10.2476	DLG1
E2F3		E2F3				E2F3				E2F3	4.30622	12.8505	6.81754	5.48535	5.35013	10.3735	6.97565	7.72394	E2F3
EEF1B2							EEF1B2			EEF1B2	655.028	311.673	574.169	241.725	256.493	206.313	245.302	369.248	EEF1B2
EGFR		EGFR				EGFR				EGFR	21.0464	18.1222	0.456685	774.834	13.4476	10.6429	58.0531	5.29813	EGFR
EIF2AK3							EIF2AK3			EIF2AK3	7.54025	2.56095	15.7914	5.16973	12.783	11.0757	6.81721	14.3185	EIF2AK3
EIF4A2							EIF4A2			EIF4A2	103.98	239.225	140.538	114.792	97.3838	60.0436	105.312	71.9091	EIF4A2
EIF4G1							EIF4G1			EIF4G1	81.3422	159.312	90.8592	108.778	70.438	101.83	97.825	77.2361	EIF4G1
ELF1							ELF1			ELF1	35.0647	7.44343	41.9818	34.151	27.4358	32.3147	13.1256	35.6813	ELF1
ELF3	ELF3		ELF3		ELF3		ELF3		ELF3	ELF3	128.685	1.38996	2.88168	76.942	227.976	2417.12	33.6736	9.99251	ELF3
EP300	EP300		EP300		EP300		EP300	EP300	EP300	EP300	11.3592	8.96407	14.6939	12.524	14.1858	14.2777	12.9745	18.7504	EP300
ERBB2		ERBB2		ERBB2		ERBB2			ERBB2	ERBB2	51.2582	19.2033	1.16159	59.1518	134.383	158.051	42.2478	2.72069	ERBB2
ERBB2IP							ERBB2IP			ERBB2IP	15.0661	11.9035	13.4649	13.7252	14.5015	8.81875	11.8628	12.5103	ERBB2IP
ERBB3	ERBB3		ERBB3	ERBB3	ERBB3		ERBB3	ERBB3	ERBB3	ERBB3	46.4868	0.439931	0.211123	55.5352	98.1242	46.0066	16.3607	5.14123	ERBB3
ERCC2	ERCC2		ERCC2		ERCC2		ERCC2		ERCC2	ERCC2	4.92156	26.2783	8.73578	3.87601	6.12248	13.8318	11.6626	9.63888	ERCC2
ESPL1								ESPL1	ESPL1	ESPL1	6.51459	4.61968	12.0637	6.39672	20.9129	4.24145	4.93772	8.3962	ESPL1
FAM123B							FAM123B			FAM123B	4.82251	0.388941	1.85056	3.95954	0.785652	1.33419	2.91504	1.68806	FAM123B
FAT1							FAT1			FAT1	17.1944	1.36586	0.0855135	9.19438	22.2918	20.665	62.333	0.706993	FAT1
FAT4									FAT4	FAT4	0.0118679	0.304058	0.00150539	0.0154888	0.0691667	0.228082	0.207589	0	FAT4
FBXW7	FBXW7		FBXW7	FBXW7	FBXW7		FBXW7			FBXW7	8.91138	4.81315	17.3303	8.11235	4.04555	5.17829	5.96252	13.5014	FBXW7
FGFR2							FGFR2			FGFR2	1.55964	0.0443058	0.0411036	2.11877	7.50403	7.79533	12.852	0.365578	FGFR2
FGFR3	FGFR3	FGFR3	FGFR3	FGFR3	FGFR3	FGFR3	FGFR3	FGFR3	FGFR3	FGFR3	158.192	0.192733	0.134587	109.307	57.3743	80.387	9.14897	1.7434	FGFR3
FKBP5							FKBP5			FKBP5	1.0008	14.7092	14.907	12.0718	1.31915	2.01848	3.24808	11.1053	FKBP5
FLNB								FLNB		FLNB	42.6097	92.0876	10.4009	39.1453	55.6834	95.3506	55.9031	14.8746	FLNB
FLT3							FLT3			FLT3	0	0	0.236608	0.00563041	0	0	0	0.234286	FLT3
FN1							FN1			FN1	1.99723	1.78317	1.19198	5.51098	57.0165	217.567	538.405	5.70959	FN1
FOXA1	FOXA1		FOXA1		FOXA1					FOXA1	9.81055	1.40091	0.0328966	22.4333	38.1727	31.4931	9.40707	0.363318	FOXA1
FOXQ1	FOXQ1		FOXQ1		FOXQ1					FOXQ1	24.3251	20.8817	0.0112902	3.19885	6.07111	30.8201	9.79875	1.92867	FOXQ1
FUS							FUS			FUS	34.3919	49.0034	49.4952	45.9396	39.606	51.5885	45.4296	44.9117	FUS
G3BP2							G3BP2			G3BP2	44.9596	28.2509	53.5658	39.5295	22.8695	38.271	28.6466	41.1284	G3BP2
GNAS							GNAS			GNAS	321.265	768.383	401.368	265.401	592.92	567.054	417.363	364.305	GNAS
GOLGA5							GOLGA5			GOLGA5	16.5107	18.1743	19.6975	15.2532	20.4633	37.162	18.7226	18.2826	GOLGA5
GPC5			GPC5							GPC5	0	0	0.46432	0.0611708	0	0	0	0.127216	GPC5
GPS2							GPS2			GPS2	19.2578	50.1426	32.0231	23.8308	44.4794	41.0821	32.0752	36.391	GPS2
HEXA								HEXA		HEXA	11.2253	39.4197	25.3373	7.05926	29.7178	35.5202	37.3515	18.4723	HEXA
HLA-A							HLA-A			HLA-A	46.4205	902.652	1314.61	982.145	29.3903	112.028	1058.19	1474.49	HLA-A
HNRPDL							HNRPDL			HNRPDL	47.199	54.1908	74.3355	53.8984	34.1082	42.2682	44.5394	52.106	HNRPDL
HORMAD1			HORMAD1							HORMAD1	0.0122841	1.3866	0.0281698	4.20571	0.00936357	1.36768	0	0.220346	HORMAD1
HRAS	HRAS		HRAS	HRAS	HRAS		HRAS	HRAS		HRAS	59.0427	36.0108	20.475	26.77	57.0969	33.302	39.5564	29.2421	HRAS
HSP90AA1							HSP90AA1			HSP90AA1	229.389	691.601	432.513	252.312	463.844	335.074	474.045	250.042	HSP90AA1
HSP90AB1							HSP90AB1			HSP90AB1	346.598	1176	679.18	405	337.395	252.668	644.631	379.553	HSP90AB1
HSPA8							HSPA8			HSPA8	447.198	1235.08	588.992	349.487	162.552	412.528	588.926	461.982	HSPA8
IDH1							IDH1			IDH1	140.216	25.3354	17.766	65.5051	154.642	294.549	49.4235	14.9573	IDH1
IL18RAP								IL18RAP		IL18RAP	0.110137	0.324032	2.71581	0.332188	0.133728	0.0565668	0.232285	11.7843	IL18RAP
IREB2							IREB2			IREB2	11.7238	8.62907	15.4839	13.9861	14.2291	10.5866	11.3367	12.7338	IREB2
IRS2							IRS2			IRS2	0.0493328	0.00760487	0.0176119	0.00301909	2.29596	0.0164241	3.17515	0.372053	IRS2
KALRN									KALRN	KALRN	0.910161	0.0186226	1.52782	8.2085	2.14034	1.30929	0.108446	0.684613	KALRN
KDM6A	KDM6A		KDM6A		KDM6A		KDM6A	KDM6A	KDM6A	KDM6A	9.45695	9.60575	8.61864	12.9673	8.56954	8.20837	7.33387	10.0076	KDM6A
KEAP1							KEAP1			KEAP1	41.2457	44.2534	18.8433	27.8964	27.9792	22.4948	17.7407	19.6037	KEAP1
KIAA0141								KIAA0141		KIAA0141	9.27903	14.5274	12.5963	8.6277	11.4984	6.36558	9.73702	11.2923	KIAA0141
KLC4								KLC4		KLC4	6.23743	10.7081	3.7379	7.74878	10.3986	6.68668	8.94155	4.89152	KLC4
KLF5	KLF5		KLF5		KLF5					KLF5	201.823	13.3873	2.27943	136.527	102.873	98.158	35.7687	5.545	KLF5
KLF6							KLF6			KLF6	28.1617	72.1926	41.7273	31.3535	36.8686	111.971	33.2188	38.6708	KLF6
LIMA1							LIMA1			LIMA1	7.05745	41.3584	17.6018	18.7162	34.7196	10.08	105.611	35.4404	LIMA1
MAP3K1							MAP3K1			MAP3K1	8.32657	0.898135	3.49149	10.41	9.60812	4.55861	5.59102	4.47445	MAP3K1
MAP3K4							MAP3K4			MAP3K4	6.81513	8.97504	7.954	5.36453	11.1772	4.51874	8.01263	6.79959	MAP3K4
MAP4K3							MAP4K3			MAP4K3	7.60792	9.08053	1.82304	7.92985	11.5781	14.5086	8.61258	2.77431	MAP4K3
MECOM							MECOM			MECOM	8.32705	2.20334	0.160407	12.651	7.83786	6.72245	1.27928	0.191002	MECOM
MED12							MED12			MED12	6.55681	11.0055	8.97103	8.33803	8.30829	9.10083	12.2546	9.74506	MED12
MED24							MED24			MED24	12.0765	41.2056	19.7637	13.4472	21.1802	21.772	35.1335	23.2321	MED24
MET							MET			MET	4.66933	20.8809	0.186427	36.7116	7.81414	9.70252	43.8875	5.09638	MET
MGA							MGA			MGA	2.82128	4.86785	4.28635	4.20119	2.95207	3.89196	4.84253	3.95262	MGA
MLH1							MLH1			MLH1	13.6507	22.6464	29.5618	8.7899	8.90098	19.3856	9.94135	18.9939	MLH1
MLL								KMT2A	KMT2A	MLL	5.09429	5.01449	9.11039	10.393	2.57997	5.12236	4.71117	11.4996	MLL
MLL3							KMT2C	KMT2C	KMT2C	MLL3	6.49548	2.19387	8.64487	5.86547	6.49132	3.10599	5.72696	7.46565	MLL3
MLL2	KMT2D		KMT2D		KMT2D		KMT2D			MLL2	6.88675	4.95523	8.43018	6.80793	8.17744	4.75809	8.31657	9.29818	MLL2
KRAS								KRAS	KRAS	KRAS	14.2525	20.7028	10.6555	16.8089	12.8401	9.89794	9.63184	13.6817	KRAS
LAMA4								LAMA4	LAMA4	LAMA4	0.0914337	0.0515476	0.135152	0.255321	0.0177949	2.80576	0.38469	1.65329	LAMA4
LNX1								LNX1		LNX1	10.6894	0.390805	0.265912	11.9701	5.81551	3.25624	0.696689	1.03021	LNX1
LRP2								LRP2	LRP2	LRP2	0.0459158	0.00333041	0.0354596	0.0330469	0.00607166	0.0521079	0.0166381	0.0176169	LRP2
MDM2		MDM2				MDM2				MDM2	21.4307	6.47712	31.7354	24.4475	81.836	33.1427	7.49265	20.2756	MDM2
MERTK								MERTK		MERTK	0.0732986	9.68967	0.111784	0.10174	4.09118	0.928746	0.636097	0.23905	MERTK
MTBP								MTBP		MTBP	2.20179	5.39644	4.37788	3.05389	5.53946	2.75299	5.70458	2.95819	MTBP
MTOR							MTOR			MTOR	10.2266	10.6973	14.2981	6.68211	9.31148	13.9516	9.44614	11.9915	MTOR
MYC		MYC				MYC				MYC	35.6227	56.5141	28.9171	20.1111	0.44238	12.8595	38.1753	16.4093	MYC
MYCL1		MYCL1				MYCL1				MYCL1	7.29395	0.183114	0.424661	5.44505	77.2569	113.757	4.57618	0.652001	MYCL1
MYH10							MYH10			MYH10	6.62577	11.4207	2.34631	0.164886	4.56067	8.93627	12.7815	3.18492	MYH10
MYH11							MYH11			MYH11	0.116058	0.116049	0.247261	0.218072	0.0635106	2.26754	0.292092	0.567752	MYH11
NAP1L1							NAP1L1			NAP1L1	31.2995	155.681	99.8622	55.9759	16.1375	19.3946	53.464	55.1861	NAP1L1
NCF2							NCF2			NCF2	3.03438	0.117754	32.8591	1.87873	11.0226	0.286038	2.77923	23.7493	NCF2
NCOR1		NCOR1				NCOR1		NCOR1	NCOR1	NCOR1	14.1845	8.92682	17.9688	15.4314	11.5652	19.9872	11.8886	15.6118	NCOR1
NCOR2							NCOR2			NCOR2	12.7222	9.60739	17.9853	11.7407	6.08212	10.2324	13.2427	15.6337	NCOR2
NDRG1							NDRG1			NDRG1	526.447	137.504	4.47085	825	369.22	266.201	373.389	97.2132	NDRG1
NF1								NF1	NF1	NF1	6.48366	7.14018	5.99866	6.76049	6.18632	9.72257	15.0019	5.29802	NF1
NFE2L2	NFE2L2		NFE2L2		NFE2L2		NFE2L2			NFE2L2	66.0156	22.374	14.9404	47.7741	29.4284	23.6507	45.2509	17.5844	NFE2L2
NFE2L3								NFE2L3	NFE2L3	NFE2L3	2.39096	12.165	4.3917	5.74243	9.19092	9.29582	6.3561	8.73106	NFE2L3
NLRP14								NLRP14		NLRP14	0	0	0.158565	0.0113198	0.0130118	0.0539277	0.0158309	0.21667	NLRP14
NOTCH1							NOTCH1			NOTCH1	32.6234	3.23544	7.96763	10.3785	4.56105	4.35194	5.38851	11.8875	NOTCH1
NPR2								NPR2		NPR2	0.032388	2.60495	0.881798	0.0698179	0.462143	1.08879	1.04743	1.4471	NPR2
NRAS							NRAS			NRAS	14.8213	10.7281	37.4848	17.7197	12.2685	20.0448	37.4722	28.7677	NRAS
NUP107							NUP107			NUP107	13.1399	35.5218	26.3796	18.7932	34.457	13.2967	25.8905	20.8611	NUP107
NUP98							NUP98			NUP98	17.2469	18.3196	23.0933	9.78012	13.3861	15.7203	13.9397	21.1771	NUP98
C15orf55								NUTM1		C15orf55	0.064077	0.00718544	0	0.0171211	0.153071	0.0388414	0.0957771	0.0474943	C15orf55
OPCML								OPCML		OPCML	0	0	0.00785031	0	0.0566857	0.0160154	0.0070573	0.00280101	OPCML
PAIP1	PAIP1		PAIP1		PAIP1					PAIP1	28.0785	69.5424	25.3497	80.1209	24.0569	24.9247	68.8897	19.8556	PAIP1
PCDH18							PCDH18			PCDH18	0.562048	0.0498358	0.00419764	0.550409	0.0055109	1.02763	0.830133	0.0119804	PCDH18
PCSK6							PCSK6			PCSK6	3.53782	0.206882	0.0847703	4.86128	13.6729	25.9409	0.502353	0.56468	PCSK6
PDZD2									PDZD2	PDZD2	1.27949	0.165008	0.0753512	9.02968	0.10991	0.119538	1.79185	0.277985	PDZD2
PHF6							PHF6			PHF6	13.0602	12.0444	11.4042	12.5272	6.92014	12.7293	13.5576	8.20772	PHF6
PIK3CA	PIK3CA		PIK3CA	PIK3CA	PIK3CA				PIK3CA	PIK3CA	5.56459	12.2494	9.72043	10.9681	2.87046	8.32806	9.38159	6.79815	PIK3CA
PIK3CB							PIK3CB			PIK3CB	12.2593	10.4025	4.98616	8.4232	3.56329	5.54188	6.19042	3.85395	PIK3CB
PIK3R4									PIK3R4	PIK3R4	5.83938	15.9257	7.05028	10.6117	6.48585	9.00988	10.969	7.86322	PIK3R4
PIP5K1A							PIP5K1A			PIP5K1A	13.1444	36.8833	20.069	15.1742	35.9845	32.6462	17.1987	18.1771	PIP5K1A
PLCB1								PLCB1		PLCB1	1.74612	1.24029	0.0803233	3.31411	2.96151	1.66506	3.89064	0.231168	PLCB1
PPARG		PPARG				PPARG				PPARG	0.283528	1.49411	0.254427	0.425252	50.3207	136.542	0.372154	0.567393	PPARG
PPP1R9A								PPP1R9A		PPP1R9A	0.00669151	0.948921	0.0232095	2.30479	2.36747	4.01041	0.210324	0.00727415	PPP1R9A
PTEN		PTEN				PTEN	PTEN			PTEN	15.5497	7.86729	18.4484	11.5906	8.51824	10.2733	14.4066	20.6311	PTEN
PTPRU							PTPRU			PTPRU	5.29095	22.0041	0.253338	6.46459	51.6088	18.3058	1.16053	0.51956	PTPRU
PVRL4		PVRL4				PVRL4				PVRL4	77.5628	0.406478	0.782851	99.9644	299.044	165.785	7.85844	9.06222	PVRL4
RAD21							RAD21			RAD21	54.0207	104.426	80.352	63.2477	74.5806	38.3683	65.9723	66.4586	RAD21
RASA1							RASA1			RASA1	12.8809	12.9377	15.0128	13.2137	14.9504	10.1781	12.2254	12.9729	RASA1
RB1	RB1	RB1	RB1	RB1	RB1	RB1	RB1	RB1	RB1	RB1	13.0829	0.881395	22.0502	15.9641	0.0412486	16.0561	13.5476	17.6062	RB1
RBM5							RBM5			RBM5	34.0779	45.046	43.1385	27.1445	67.4718	48.1745	25.0936	52.7854	RBM5
RHOA	RHOA		RHOA		RHOA		RHOA			RHOA	235.207	346.002	228.133	178.736	196.538	340.022	149.792	255.607	RHOA
RHOB	RHOB		RHOB		RHOB					RHOB	19.0081	13.9035	13.8667	14.4125	49.2048	68.0929	64.0235	20.9521	RHOB
RPSAP58							RPSAP58			RPSAP58	22.6337	36.6677	19.8552	35.8946	26.3975	31.3728	10.5719	17.534	RPSAP58
RXRA	RXRA		RXRA		RXRA					RXRA	31.0227	2.40815	7.92235	33.6724	48.1438	49.7566	14.2774	6.80442	RXRA
SEMA6D								SEMA6D		SEMA6D	0.158794	0.0865337	0.0799493	0.0291578	0.0374588	0.364419	0.866971	0.243674	SEMA6D
SETD2							SETD2			SETD2	10.6677	13.3311	11.8527	12.9602	8.93142	12.0427	8.64414	10.7428	SETD2
SETDB1							SETDB1			SETDB1	9.79565	10.8106	13.2303	11.7861	33.7508	19.8143	11.3478	12.7271	SETDB1
SF3A3							SF3A3			SF3A3	19.4869	51.4538	40.4975	16.4413	24.9965	31.6903	23.8196	32.6172	SF3A3
SF3B1							SF3B1			SF3B1	79.4571	59.2624	108.557	98.5922	74.2494	64.6518	88.7148	108.931	SF3B1
SFPQ							SFPQ			SFPQ	74.7724	113.08	92.4209	62.8853	61.1222	83.3628	82.9079	96.7784	SFPQ
SH3RF1								SH3RF1		SH3RF1	3.42043	3.95331	7.21329	6.96718	9.22504	5.31242	9.77775	4.16796	SH3RF1
SMAD4							SMAD4			SMAD4	6.4289	7.28538	5.10181	6.6355	7.04609	9.95571	9.62325	5.37723	SMAD4
SMC1A							SMC1A			SMC1A	12.4962	11.8015	33.0293	15.6931	9.40846	23.1189	22.2004	20.6244	SMC1A
SOS1							SOS1			SOS1	9.33105	7.25193	7.37164	8.5517	4.23658	7.97369	7.03724	7.92574	SOS1
SOS2							SOS2			SOS2	8.71067	5.52825	6.05925	12.3311	6.88228	7.78465	7.08218	6.82808	SOS2
SOX4		SOX4								SOX4	12.6797	0.745497	3.25489	26.7284	28.4015	41.5638	25.2432	16.0328	SOX4
SPAG1								SPAG1		SPAG1	1.78095	4.39367	9.99162	2.52484	7.47388	7.38483	4.88043	5.13567	SPAG1
SRRM2								SRRM2		SRRM2	64.0194	54.9509	101.428	86.778	63.8877	55.7273	60.2099	71.5816	SRRM2
STAG1							STAG1			STAG1	6.74915	12.0127	9.43009	10.4894	7.31062	12.9613	11.4631	9.93245	STAG1
STAG2	STAG2		STAG2		STAG2		STAG2		STAG2	STAG2	17.9832	21.9442	24.0998	21.6695	13.2682	24.8726	27.2215	21.6234	STAG2
STK4							STK4			STK4	5.21691	15.9118	33.0218	7.42859	41.8423	11.288	10.6747	27.9123	STK4
SUZ12							SUZ12			SUZ12	13.5758	21.2959	30.3577	11.7673	15.6369	17.0308	16.4702	20.6138	SUZ12
SYNE1									SYNE1	SYNE1	0.190845	1.30531	3.13342	0.142333	0.397069	0.653121	0.571265	4.00794	SYNE1
SYNE2									SYNE2	SYNE2	26.2543	16.4814	20.3176	17.0755	48.0308	13.797	18.4956	23.3202	SYNE2
TAF1							TAF1			TAF1	6.31923	8.71978	8.25133	7.83145	7.56903	11.7619	8.3774	8.16467	TAF1
TAOK1							TAOK1			TAOK1	9.10952	9.29904	7.18017	10.9031	6.36415	16.4288	15.2768	8.37425	TAOK1
TAOK2							TAOK2			TAOK2	12.975	13.1959	12.1183	10.0282	16.1885	16.0772	15.2352	15.1169	TAOK2
TAOK3								TAOK3		TAOK3	10.5746	16.0615	23.0943	9.38776	4.09779	6.7378	10.3112	17.2679	TAOK3
TBL1XR1							TBL1XR1			TBL1XR1	19.4826	15.9759	14.5779	36.5523	16.8302	41.3152	11.7245	15.3813	TBL1XR1
TBX3							TBX3			TBX3	8.09901	0.00571062	0.0211717	1.16846	19.5304	29.0347	0.126856	0.385075	TBX3
TGFBR2							TGFBR2			TGFBR2	6.7998	21.6126	12.8301	4.09122	3.51248	7.87217	18.1678	12.8931	TGFBR2
THRAP3							THRAP3			THRAP3	34.8713	43.0599	54.3968	33.1109	26.6055	38.2526	30.2177	41.8522	THRAP3
TNPO1							TNPO1			TNPO1	10.1515	15.1209	19.8893	11.7376	11.2131	11.5232	15.8754	14.9095	TNPO1
TP53	TP53		TP53	TP53	TP53		TP53	TP53	TP53	TP53	21.3489	25.3164	17.0668	1.8928	23.3523	17.4793	21.6766	13.9696	TP53
TP53BP1							TP53BP1			TP53BP1	7.50896	20.9946	12.7855	9.18058	9.34016	7.16352	14.5078	8.58479	TP53BP1
TRAK1									TRAK1	TRAK1	24.9911	8.51828	14.5681	18.984	63.0383	122.736	10.1398	14.749	TRAK1
TRIM23								TRIM23		TRIM23	3.50804	3.4193	2.40018	2.43308	2.71506	2.73085	4.77334	2.16585	TRIM23
TRIO							TRIO			TRIO	5.35836	23.0647	14.4497	10.6982	5.4039	15.0048	32.578	12.0525	TRIO
TRRAP									TRRAP	TRRAP	4.87797	6.99631	11.3164	21.5643	8.16665	17.6701	10.6657	11.0184	TRRAP
TSC1	TSC1		TSC1		TSC1		TSC1		TSC1	TSC1	4.88007	4.16941	5.44393	4.8474	7.59088	9.50765	3.91496	6.32748	TSC1
TXNIP	TXNIP		TXNIP		TXNIP		TXNIP			TXNIP	57.6832	5.27839	15.1026	450.04	507.428	656.604	91.3923	52.5761	TXNIP
YAP1		YAP1				YAP1				YAP1	29.7821	22.5598	0.292507	55.2531	18.6189	20.8924	508.294	6.49023	YAP1
ZFHX3								ZFHX3		ZFHX3	1.32261	1.4962	0.782645	1.89546	2.75867	3.78171	2.73776	0.367182	ZFHX3
ZFP36L1	ZFP36L1		ZFP36L1		ZFP36L1					ZFP36L1	213.558	69.643	46.9135	204.386	37.7716	55.3257	81.5986	40.3278	ZFP36L1
ZFP36L2							ZFP36L2			ZFP36L2	9.61025	5.04778	13.2255	9.66808	45.0085	49.2303	37.5255	23.9657	ZFP36L2
ZFR2			ZFR2							ZFR2	0.0045959	0	0	0	0	0	0	0.057986	ZFR2
ZMYM2							ZMYM2			ZMYM2	11.3087	8.24257	6.35879	16.7938	11.3373	17.7498	6.46338	7.55449	ZMYM2
ZMYND8								ZMYND8		ZMYND8	13.601	14.2882	11.27	11.1512	7.43159	8.59716	8.58036	12.1331	ZMYND8
ZNF703		ZNF703								ZNF703	15.7584	3.1583	0.14542	2.86257	10.2484	4.90598	2.77043	0.465649	ZNF703
ZNF80								ZNF80		ZNF80	0.0228442	0.0563655	0.0900533	0	0.00572148	0.0304922	0.0104372	0.335261	ZNF80
ZNF814							ZNF814			ZNF814	1.27553	1.43747	1.18415	2.05197	2.67248	2.55171	0.931019	1.23682	ZNF814
