# Supplementary material for: Development and Characterization of Bladder Cancer Patient-Derived Xenografts for Molecularly Guided Targeted Therapy
Source: PLoS One. 2015 Aug 13;10(8):e0134346. doi: 10.1371/journal.pone.0134346 (PMC4535951; doi:10.1371/journal.pone.0134346)
Supplement: S7 Table — (XLSX) [file pone.0134346.s010.xlsx]

## Sheet: Supp_Table_7
Supplementary Table 7: Gene-level expression of high-confidence driver genes in P0 PDX tumors.
			Reference:	Tamborero, et al. Comprehensive identification of mutational cancer driver genes across 12 tumor types. Scientific Reports 3: 2650 (2013). Supplementary Table 2.
				Link:	http://www.ncbi.nlm.nih.gov/pubmed/24084849
				Filename:	srep02650-s2.csv
Gene_Symbol	HCD Genes Only (Tamborero_SciReports_2013_SuppTable2)	Cancer Gene Census	MuSIC	OncodriveFM	OncodriveCLUST	ActiveDriver	MutSig	Putative Driver Category	Gene_Symbol	Gene_Symbol	BL0269F404_P0_FPKM	BL0293f563_P0_FPKM	BL0307f661_P0_FPKM	BL0382F1232_P0_FPKM	BL0429F1608_P0_FPKM	BL0440F1664_P0_FPKM	BL0479F1894_P0_FPKM	BL0515F013_P0_FPKM	Gene_Symbol
AARS2	X						Selected	High Confidence Driver	AARS2	AARS2	6.33067	9.81517	7.1738	4.83968	8.00535	3.64282	5.63512	5.94044	AARS2
ABCB1	X		Selected	Selected			Selected	High Confidence Driver	ABCB1	ABCB1	0.102025	0.0343193	0.902974	0.168068	0.01044	0.00618069	0.0508209	0.665471	ABCB1
ABL1	X	CGC				Selected		High Confidence Driver	ABL1	ABL1	10.7387	14.3689	11.0641	10.4658	11.0328	15.3183	13.4091	16.2816	ABL1
ACVR1B	X		Selected	Selected				High Confidence Driver	ACVR1B	ACVR1B	8.00729	7.36067	2.25272	13.2545	7.63139	4.18917	13.902	6.12287	ACVR1B
ADAM10	X			Selected				High Confidence Driver	ADAM10	ADAM10	29.2051	12.5461	15.4593	35.9901	16.9369	72.7219	38.6211	15.2212	ADAM10
ADCY1	X		Selected					High Confidence Driver	ADCY1	ADCY1	0.191028	0.00420635	0.181111	0.00667847	6.17526	3.29342	0.11675	0.294809	ADCY1
ADORA2A	X		Selected					High Confidence Driver	ADORA2A	ADORA2A	0.247297	1.06792	29.1302	0.233771	0.205828	0.6252	0.799169	26.8888	ADORA2A
AHNAK2	X		Selected			Selected		High Confidence Driver	AHNAK2	AHNAK2	3.22883	18.6824	0.0356949	27.7205	0.809601	3.26331	16.3805	6.22625	AHNAK2
AJUBA	X		Selected	Selected				High Confidence Driver	AJUBA	AJUBA	16.8491	3.10009	0.16624	6.47435	4.8169	3.28855	44.0969	4.04472	AJUBA
AKAP9	X	CGC		Selected			Selected	High Confidence Driver	AKAP9	AKAP9	4.91752	2.40858	7.01	33.1594	10.6941	11.7633	7.81222	6.86382	AKAP9
AKD1	X						Selected	High Confidence Driver	AKD1	AKD1	2.27849	1.02561	1.24564	1.24883	1.03606	4.00015	0.853126	1.16046	AKD1
AKT1	X	CGC	Selected	Selected	Selected		Selected	High Confidence Driver	AKT1	AKT1	47.7851	85.7983	43.9042	41.9529	66.7615	53.0346	66.7419	55.116	AKT1
AMPH	X		Selected					High Confidence Driver	AMPH	AMPH	0	0.308014	0.0540436	0.0066125	0	0.0360139	0.277438	0.242091	AMPH
ANAPC1	X					Selected		High Confidence Driver	ANAPC1	ANAPC1	7.29822	10.2908	16.6298	6.12777	8.61062	13.3379	12.3052	11.2464	ANAPC1
ANKRD12	X			Selected			Selected	High Confidence Driver	ANKRD12	ANKRD12	4.00535	3.52477	12.3416	7.53618	3.31623	6.82858	5.52429	10.4557	ANKRD12
APAF1	X			Selected				High Confidence Driver	APAF1	APAF1	2.74872	3.51567	5.26178	3.3718	1.59358	3.36033	4.45109	4.66834	APAF1
APC	X	CGC	Selected	Selected	Selected		Selected	High Confidence Driver	APC	APC	4.73161	2.70393	3.62687	5.43678	3.0177	2.91809	3.96498	3.56115	APC
AR	X		Selected					High Confidence Driver	AR	AR	0.243973	0.00326974	0.00605704	0.00519201	1.67375	2.76913	0.0181529	0.0129707	AR
ARHGAP32	X					Selected		High Confidence Driver	ARHGAP32	ARHGAP32	15.3303	2.18502	0.0673756	38.5874	7.67847	11.9762	5.07896	1.83775	ARHGAP32
ARHGAP35	X		Selected	Selected				High Confidence Driver	ARHGAP35	ARHGAP35	11.442	6.57429	5.49895	19.8785	13.6835	17.5325	22.2656	8.4178	ARHGAP35
ARHGEF6	X			Selected				High Confidence Driver	ARHGEF6	ARHGEF6	0.727355	3.85845	17.1547	0.420939	0.406164	5.78179	0.583033	23.2966	ARHGEF6
ARID1A	X	CGC	Selected	Selected			Selected	High Confidence Driver	ARID1A	ARID1A	15.6821	12.6759	16.138	15.0045	22.0276	32.2515	13.2337	19.1097	ARID1A
ARID2	X	CGC		Selected			Selected	High Confidence Driver	ARID2	ARID2	4.9613	3.27492	5.20018	8.62469	4.2349	3.11684	4.93519	6.48117	ARID2
ARID5B	X		Selected	Selected				High Confidence Driver	ARID5B	ARID5B	5.53134	21.2259	7.67703	5.88661	4.72114	7.05428	10.9194	7.39571	ARID5B
ASPM	X		Selected			Selected		High Confidence Driver	ASPM	ASPM	6.43486	8.31084	12.6822	12.1659	1.80336	3.69412	7.21415	11.0863	ASPM
ASXL1	X	CGC	Selected	Selected				High Confidence Driver	ASXL1	ASXL1	7.62814	36.9881	21.4108	11.2086	33.7017	16.4554	18.7211	30.0333	ASXL1
ATG13	X			Selected				High Confidence Driver	ATG13	ATG13	10.9035	17.3776	9.49979	8.92553	8.37662	10.3982	16.7368	14.7144	ATG13
ATM	X	CGC	Selected	Selected			Selected	High Confidence Driver	ATM	ATM	2.43999	3.90974	10.9871	5.33837	1.46189	3.19302	12.452	9.74339	ATM
ATR	X		Selected	Selected				High Confidence Driver	ATR	ATR	4.22124	7.88704	7.96538	8.79618	2.70406	5.50564	5.89411	5.63064	ATR
ATRX	X	CGC	Selected	Selected		Selected	Selected	High Confidence Driver	ATRX	ATRX	6.21583	7.58576	9.96506	10.6968	5.73751	10.7042	12.4024	9.32844	ATRX
AXIN2	X		Selected	Selected				High Confidence Driver	AXIN2	AXIN2	0.207707	2.3442	0.33248	1.38867	1.78506	0.629952	0.810983	0.668929	AXIN2
B2M	X			Selected	Selected		Selected	High Confidence Driver	B2M	B2M	4569.63	3847.73	6077.39	4048.44	289.047	739.637	3695.1	5327.32	B2M
BAP1	X	CGC	Selected	Selected			Selected	High Confidence Driver	BAP1	BAP1	16.7704	30.7484	21.9373	11.2391	20.5982	21.6097	20.908	26.7166	BAP1
BARD1	X					Selected		High Confidence Driver	BARD1	BARD1	7.40237	2.30481	11.0742	5.51085	6.56203	3.82391	3.53038	9.45168	BARD1
BCLAF1	X		Selected			Selected		High Confidence Driver	BCLAF1	BCLAF1	18.6831	19.5819	32.3203	17.9886	20.6566	18.0541	27.7419	25.5887	BCLAF1
BCOR	X	CGC					Selected	High Confidence Driver	BCOR	BCOR	12.7528	1.61752	9.44559	12.8673	7.10955	7.51965	3.99809	13.7718	BCOR
BLM	X	CGC		Selected			Selected	High Confidence Driver	BLM	BLM	2.09989	6.50491	13.5739	3.75359	3.96514	7.27464	5.26273	10.2568	BLM
BRAF	X	CGC	Selected		Selected	Selected	Selected	High Confidence Driver	BRAF	BRAF	3.53324	2.87464	4.93259	5.60473	4.54857	7.75517	3.65301	4.02313	BRAF
BRCA1	X	CGC	Selected	Selected			Selected	High Confidence Driver	BRCA1	BRCA1	4.50315	11.4341	11.6813	4.85186	3.93642	8.89192	6.39873	6.41792	BRCA1
BRCA2	X	CGC	Selected	Selected			Selected	High Confidence Driver	BRCA2	BRCA2	1.31812	1.73868	4.7123	2.86337	1.68356	2.35066	1.65827	3.58636	BRCA2
BUB1B	X	CGC					Selected	High Confidence Driver	BUB1B	BUB1B	10.5564	25.8797	33.0765	10.4215	13.3023	7.05883	14.8978	20.6273	BUB1B
CAD	X			Selected				High Confidence Driver	CAD	CAD	6.15352	19.084	15.3731	6.56307	12.437	10.1703	15.4404	12.043	CAD
CARM1	X			Selected				High Confidence Driver	CARM1	CARM1	16.9371	13.6629	27.7698	21.0491	23.3881	12.9268	13.8335	16.8398	CARM1
CASP8	X		Selected	Selected	Selected		Selected	High Confidence Driver	CASP8	CASP8	11.9191	12.8938	11.4571	17.867	14.6243	4.8728	13.5447	38.4588	CASP8
CAST	X			Selected		Selected		High Confidence Driver	CAST	CAST	134.684	51.2203	27.8365	139.15	139.238	43.6766	82.7113	47.2146	CAST
CBFB	X	CGC	Selected	Selected	Selected		Selected	High Confidence Driver	CBFB	CBFB	15.7648	16.1454	28.2147	21.7815	7.99191	17.7637	24.8574	26.4082	CBFB
CCAR1	X			Selected				High Confidence Driver	CCAR1	CCAR1	17.103	39.4264	35.251	21.8011	14.6615	21.502	27.659	32.4331	CCAR1
CCND1	X	CGC	Selected	Selected		Selected	Selected	High Confidence Driver	CCND1	CCND1	28.8949	58.8256	1.9788	26.4967	0.7648	10.2596	62.7412	7.28097	CCND1
CDC73	X	CGC		Selected				High Confidence Driver	CDC73	CDC73	7.64552	5.89435	11.8445	9.24989	2.66197	5.84611	10.481	6.81107	CDC73
CDH1	X	CGC	Selected	Selected			Selected	High Confidence Driver	CDH1	CDH1	142.109	0.251884	1.18795	129.367	72.943	127.095	95.5793	24.1325	CDH1
CDK12	X	CGC	Selected	Selected		Selected	Selected	High Confidence Driver	CDK12	CDK12	7.72322	10.1573	16.1277	7.58291	5.38159	10.506	13.6569	12.1422	CDK12
CDKN1A	X		Selected	Selected			Selected	High Confidence Driver	CDKN1A	CDKN1A	104.871	85.1703	102.99	68.7911	205.889	128.022	46.4805	109.208	CDKN1A
CDKN1B	X		Selected	Selected			Selected	High Confidence Driver	CDKN1B	CDKN1B	11.1765	12.7189	30.3146	14.2619	45.9186	20.1975	13.5515	26.7375	CDKN1B
CDKN2A	X	CGC	Selected	Selected	Selected		Selected	High Confidence Driver	CDKN2A	CDKN2A	0.192821	176.689	8.08334	0.251765	36.0494	71.0438	0.239971	14.8542	CDKN2A
CDKN2C	X	CGC	Selected					High Confidence Driver	CDKN2C	CDKN2C	12.349	9.55633	16.9281	10.0548	130.032	22.6835	1.87125	14.9759	CDKN2C
CEBPA	X	CGC	Selected	Selected			Selected	High Confidence Driver	CEBPA	CEBPA	23.3274	0.334292	0.240174	18.918	32.3388	36.3494	5.1644	2.05232	CEBPA
CFH	X		Selected	Selected				High Confidence Driver	CFH	CFH	33.5423	9.64151	0.0883039	40.4212	0.715188	2.13007	10.2771	4.17478	CFH
CHD4	X			Selected			Selected	High Confidence Driver	CHD4	CHD4	34.4417	45.6627	48.8205	66.0182	45.886	35.8095	51.123	44.3202	CHD4
CHD8	X			Selected				High Confidence Driver	CHD8	CHD8	10.9282	11.5641	13.6192	6.03338	11.6406	12.9591	14.5207	13.5056	CHD8
CHEK2	X	CGC	Selected		Selected		Selected	High Confidence Driver	CHEK2	CHEK2	7.7352	19.4492	7.76055	6.6298	6.16326	4.51022	7.10212	3.98293	CHEK2
CIC	X	CGC				Selected		High Confidence Driver	CIC	CIC	11.3195	57.4914	12.0666	9.24527	10.9924	18.1512	15.9663	16.1808	CIC
CLIP1	X					Selected		High Confidence Driver	CLIP1	CLIP1	40.1985	24.4888	16.0489	32.9406	10.3013	15.8574	19.9495	17.2127	CLIP1
CLTC	X	CGC		Selected				High Confidence Driver	CLTC	CLTC	39.9756	49.1983	37.8978	34.7805	30.3979	80.8397	70.172	36.5568	CLTC
CLTCL1	X	CGC				Selected		High Confidence Driver	CLTCL1	CLTCL1	2.38641	2.63751	0.0232762	1.47218	1.02998	1.39354	2.26712	0.0597797	CLTCL1
COL18A1	X		Selected					High Confidence Driver	COL18A1	COL18A1	5.0921	0.673121	0.471266	0.178171	32.4215	12.2264	1.24895	2.24798	COL18A1
CREB1	X	CGC					Selected	High Confidence Driver	CREB1	CREB1	5.7133	4.28299	6.71365	6.98972	4.42482	3.37276	7.02449	6.42487	CREB1
CRTC1	X	CGC	Selected					High Confidence Driver	CRTC1	CRTC1	0.599453	1.07974	0.521935	1.26272	2.54507	2.11436	1.78599	1.27654	CRTC1
CRTC3	X	CGC				Selected		High Confidence Driver	CRTC3	CRTC3	5.87561	8.95183	12.3849	10.0841	8.28211	23.9644	7.49318	17.4977	CRTC3
CSDE1	X		Selected					High Confidence Driver	CSDE1	CSDE1	129.282	54.8533	100.582	101.557	89.4229	146.507	145.221	95.992	CSDE1
CTCF	X		Selected	Selected	Selected	Selected	Selected	High Confidence Driver	CTCF	CTCF	16.2535	13.9308	20.3673	17.3769	11.4297	17.0931	20.5149	21.0272	CTCF
CTNNB1	X	CGC	Selected	Selected	Selected	Selected	Selected	High Confidence Driver	CTNNB1	CTNNB1	119.818	111.676	60.5827	98.7357	56.7197	130.14	20.6331	71.4952	CTNNB1
CTNND1	X			Selected				High Confidence Driver	CTNND1	CTNND1	212.641	32.3126	2.55477	123.531	66.5967	33.1119	99.745	28.5165	CTNND1
CTTN	X			Selected				High Confidence Driver	CTTN	CTTN	79.1685	68.5847	3.3	80.3908	56.656	73.102	101.1	16.8922	CTTN
CUL1	X			Selected				High Confidence Driver	CUL1	CUL1	23.9483	14.5529	31.9584	23.6519	35.9986	23.3564	22.8933	32.0801	CUL1
CYLD	X	CGC		Selected				High Confidence Driver	CYLD	CYLD	12.2658	8.92708	22.5498	8.20254	2.25676	1.98123	10.344	18.9191	CYLD
DDX5	X	CGC					Selected	High Confidence Driver	DDX5	DDX5	138.296	209.166	193.536	72.3698	86.5781	170.025	179.933	195.57	DDX5
DHX9	X			Selected				High Confidence Driver	DHX9	DHX9	43.2242	53.297	54.6856	38.1809	45.9002	47.6728	53.2349	42.4793	DHX9
DICER1	X	CGC		Selected				High Confidence Driver	DICER1	DICER1	9.66376	4.16299	9.49105	12.868	9.14909	14.1104	12.4937	9.348	DICER1
DMD	X		Selected				Selected	High Confidence Driver	DMD	DMD	0.762982	4.06404	3.9064	2.37991	0.271936	1.0762	4.9515	5.15104	DMD
DNMT3A	X	CGC	Selected	Selected	Selected		Selected	High Confidence Driver	DNMT3A	DNMT3A	3.43452	8.46902	10.0291	4.30318	10.897	13.0777	11.7068	8.77301	DNMT3A
DOCK2	X		Selected					High Confidence Driver	DOCK2	DOCK2	0.47617	0.503986	51.7204	0.358424	0.00799589	0.151467	0.282265	57.5916	DOCK2
EEF1A1	X			Selected		Selected		High Confidence Driver	EEF1A1	EEF1A1	2830.39	2280.09	2660.55	1976.82	720.8	1507.02	1914.27	2057.53	EEF1A1
EGFR	X	CGC	Selected	Selected	Selected	Selected	Selected	High Confidence Driver	EGFR	EGFR	21.0464	18.1222	0.456685	774.834	13.4476	10.6429	58.0531	5.29813	EGFR
EIF4A2	X	CGC	Selected					High Confidence Driver	EIF4A2	EIF4A2	103.98	239.225	140.538	114.792	97.3838	60.0436	105.312	71.9091	EIF4A2
ELF3	X		Selected	Selected			Selected	High Confidence Driver	ELF3	ELF3	128.685	1.38996	2.88168	76.942	227.976	2417.12	33.6736	9.99251	ELF3
EP300	X	CGC	Selected	Selected			Selected	High Confidence Driver	EP300	EP300	11.3592	8.96407	14.6939	12.524	14.1858	14.2777	12.9745	18.7504	EP300
ERBB2	X	CGC			Selected	Selected	Selected	High Confidence Driver	ERBB2	ERBB2	51.2582	19.2033	1.16159	59.1518	134.383	158.051	42.2478	2.72069	ERBB2
ERBB2IP	X					Selected		High Confidence Driver	ERBB2IP	ERBB2IP	15.0661	11.9035	13.4649	13.7252	14.5015	8.81875	11.8628	12.5103	ERBB2IP
ERCC2	X	CGC	Selected	Selected			Selected	High Confidence Driver	ERCC2	ERCC2	4.92156	26.2783	8.73578	3.87601	6.12248	13.8318	11.6626	9.63888	ERCC2
ESR1	X					Selected		High Confidence Driver	ESR1	ESR1	14.4272	0.0126819	0.321043	5.22293	1.17708	0.341564	0.389674	0.398196	ESR1
EWSR1	X	CGC					Selected	High Confidence Driver	EWSR1	EWSR1	81.6786	118.848	115.38	68.6774	98.5733	87.6863	97.4567	126.893	EWSR1
EZH2	X	CGC	Selected					High Confidence Driver	EZH2	EZH2	18.7744	11.977	26.5369	14.5709	21.8468	19.8533	9.75516	31.1467	EZH2
FANCA	X	CGC					Selected	High Confidence Driver	FANCA	FANCA	10.1655	12.0391	17.4995	11.0405	8.07571	6.92459	14.5515	12.88	FANCA
FBN2	X		Selected	Selected				High Confidence Driver	FBN2	FBN2	0.0458346	8.0332	0.0523393	0.0838878	23.309	8.14803	6.14426	0.113734	FBN2
FBXO11	X	CGC					Selected	High Confidence Driver	FBXO11	FBXO11	13.8607	18.3432	11.0027	14.3167	12.9158	13.3049	13.1673	14.5274	FBXO11
FBXW7	X	CGC	Selected	Selected	Selected		Selected	High Confidence Driver	FBXW7	FBXW7	8.91138	4.81315	17.3303	8.11235	4.04555	5.17829	5.96252	13.5014	FBXW7
FES	X			Selected				High Confidence Driver	FES	FES	3.87862	7.89016	0.0420307	0.301751	11.382	5.51174	2.24533	1.05071	FES
FGFR2	X	CGC	Selected	Selected	Selected		Selected	High Confidence Driver	FGFR2	FGFR2	1.55964	0.0443058	0.0411036	2.11877	7.50403	7.79533	12.852	0.365578	FGFR2
FGFR3	X	CGC	Selected	Selected	Selected		Selected	High Confidence Driver	FGFR3	FGFR3	158.192	0.192733	0.134587	109.307	57.3743	80.387	9.14897	1.7434	FGFR3
FLT3	X	CGC	Selected	Selected	Selected	Selected	Selected	High Confidence Driver	FLT3	FLT3	0	0	0.236608	0.00563041	0	0	0	0.234286	FLT3
FN1	X			Selected				High Confidence Driver	FN1	FN1	1.99723	1.78317	1.19198	5.51098	57.0165	217.567	538.405	5.70959	FN1
FOXA1	X		Selected	Selected				High Confidence Driver	FOXA1	FOXA1	9.81055	1.40091	0.0328966	22.4333	38.1727	31.4931	9.40707	0.363318	FOXA1
FOXA2	X		Selected	Selected	Selected			High Confidence Driver	FOXA2	FOXA2	0	0	0.0108241	0.0278009	0.0423981	0	1.6902	0.367777	FOXA2
FRG1B	X		Selected	Selected	Selected			High Confidence Driver	FRG1B	FRG1B	4.65418	6.1739	12.1094	18.8619	5.9626	10.4656	9.33755	8.61493	FRG1B
GATA3	X	CGC	Selected	Selected			Selected	High Confidence Driver	GATA3	GATA3	8.50649	1.41138	0.675906	4.40751	37.3257	78.5385	3.44653	6.07325	GATA3
GNAI1	X			Selected				High Confidence Driver	GNAI1	GNAI1	14.5184	4.82537	0.0722559	35.0885	2.07115	22.4338	17.7736	1.34572	GNAI1
GNAS	X	CGC		Selected			Selected	High Confidence Driver	GNAS	GNAS	321.265	768.383	401.368	265.401	592.92	567.054	417.363	364.305	GNAS
GOLGA5	X	CGC		Selected			Selected	High Confidence Driver	GOLGA5	GOLGA5	16.5107	18.1743	19.6975	15.2532	20.4633	37.162	18.7226	18.2826	GOLGA5
GOT2	X			Selected	Selected			High Confidence Driver	GOT2	GOT2	88.5306	43.6846	47.8299	33.3075	20.6652	13.4021	59.023	42.1328	GOT2
GPHN	X	CGC					Selected	High Confidence Driver	GPHN	GPHN	5.01258	5.15001	9.34327	4.16505	1.01468	4.45365	4.55224	4.58616	GPHN
GPS2	X		Selected				Selected	High Confidence Driver	GPS2	GPS2	19.2578	50.1426	32.0231	23.8308	44.4794	41.0821	32.0752	36.391	GPS2
GTF2H1	X			Selected				High Confidence Driver	GTF2H1	GTF2H1	13.4618	11.8852	16.2028	8.45065	7.73611	10.4242	22.2775	11.2733	GTF2H1
H3F3C	X		Selected	Selected				High Confidence Driver	H3F3C	H3F3C	0.943216	0.642362	0.654772	0.321073	0.274553	0.699989	0.931292	0.512716	H3F3C
HGF	X		Selected					High Confidence Driver	HGF	HGF	0.0965191	2.92249	0.610375	37.3864	0.057579	0.567504	1.50014	1.98568	HGF
HLA-A	X		Selected	Selected			Selected	High Confidence Driver	HLA-A	HLA-A	46.4205	902.652	1314.61	982.145	29.3903	112.028	1058.19	1474.49	HLA-A
HLA-B	X		Selected	Selected				High Confidence Driver	HLA-B	HLA-B	1677.09	1788.11	2029.29	1370	68.9383	249.301	1952.34	2374.6	HLA-B
HMGXB4	X		Selected	Selected				High Confidence Driver	HMGXB4	HMGXB4	8.78615	7.78607	8.57761	8.18851	12.075	8.67057	13.0069	7.94623	HMGXB4
HRAS	X	CGC		Selected	Selected		Selected	High Confidence Driver	HRAS	HRAS	59.0427	36.0108	20.475	26.77	57.0969	33.302	39.5564	29.2421	HRAS
HSP90AB1	X	CGC		Selected				High Confidence Driver	HSP90AB1	HSP90AB1	346.598	1176	679.18	405	337.395	252.668	644.631	379.553	HSP90AB1
HSPA8	X					Selected		High Confidence Driver	HSPA8	HSPA8	447.198	1235.08	588.992	349.487	162.552	412.528	588.926	461.982	HSPA8
HUWE1	X					Selected		High Confidence Driver	HUWE1	HUWE1	17.9624	13.1885	33.8302	16.443	20.2611	28.1633	30.224	27.6543	HUWE1
IDH1	X	CGC	Selected	Selected	Selected	Selected	Selected	High Confidence Driver	IDH1	IDH1	140.216	25.3354	17.766	65.5051	154.642	294.549	49.4235	14.9573	IDH1
IDH2	X	CGC	Selected	Selected	Selected	Selected	Selected	High Confidence Driver	IDH2	IDH2	196.864	32.2977	64.8637	196.557	159.955	299.799	54.0505	109.695	IDH2
IRS2	X		Selected					High Confidence Driver	IRS2	IRS2	0.0493328	0.00760487	0.0176119	0.00301909	2.29596	0.0164241	3.17515	0.372053	IRS2
ITGA6	X					Selected		High Confidence Driver	ITGA6	ITGA6	162.642	27.8065	0.901804	46.0031	4.00861	17.7285	140.687	16.3369	ITGA6
JAK2	X	CGC					Selected	High Confidence Driver	JAK2	JAK2	9.26525	8.57676	14.5676	15.4794	1.36611	2.22859	6.37628	12.8109	JAK2
KALRN	X			Selected				High Confidence Driver	KALRN	KALRN	0.910161	0.0186226	1.52782	8.2085	2.14034	1.30929	0.108446	0.684613	KALRN
KDM5C	X	CGC	Selected	Selected			Selected	High Confidence Driver	KDM5C	KDM5C	16.6985	24.0879	26.9951	25.5073	16.506	19.2665	22.9514	29.0012	KDM5C
KDM6A	X	CGC	Selected	Selected	Selected		Selected	High Confidence Driver	KDM6A	KDM6A	9.45695	9.60575	8.61864	12.9673	8.56954	8.20837	7.33387	10.0076	KDM6A
KEAP1	X		Selected	Selected	Selected		Selected	High Confidence Driver	KEAP1	KEAP1	41.2457	44.2534	18.8433	27.8964	27.9792	22.4948	17.7407	19.6037	KEAP1
KIAA1109	X			Selected			Selected	High Confidence Driver	KIAA1109	KIAA1109	5.40891	3.40543	6.72642	9.29395	5.82094	7.98649	9.49552	5.8985	KIAA1109
KIFC3	X		Selected					High Confidence Driver	KIFC3	KIFC3	1.69373	19.9546	0.0457473	12.1438	9.9611	10.3245	24.9647	3.47994	KIFC3
KIT	X	CGC	Selected		Selected	Selected	Selected	High Confidence Driver	KIT	KIT	0.687847	0	0.0241132	0.00826409	0.00949671	0.511687	0.0115602	0.0206406	KIT
KRAS	X	CGC	Selected	Selected	Selected		Selected	High Confidence Driver	KRAS	KRAS	14.2525	20.7028	10.6555	16.8089	12.8401	9.89794	9.63184	13.6817	KRAS
LCP1	X	CGC					Selected	High Confidence Driver	LCP1	LCP1	5.01966	4.62409	713.163	33.4883	16.9044	7.5182	58.3689	494.41	LCP1
LEPR	X		Selected	Selected				High Confidence Driver	LEPR	LEPR	0.342355	0.777386	0.586515	4.34531	0.569844	2.39114	1.35288	0.825802	LEPR
LIFR	X	CGC	Selected					High Confidence Driver	LIFR	LIFR	0.311754	6.34439	0.0121072	9.42676	1.43054	0.211678	7.22281	0.421592	LIFR
LPP	X	CGC		Selected				High Confidence Driver	LPP	LPP	3.90448	3.07065	0.507106	8.06136	3.62902	6.84255	13.3118	0.97362	LPP
LRRK2	X		Selected			Selected		High Confidence Driver	LRRK2	LRRK2	1.52432	0.0515779	3.55074	5.7271	0.00696768	0.0185593	0.359513	2.97061	LRRK2
LUM	X		Selected		Selected			High Confidence Driver	LUM	LUM	0	0.040332	0	0	0.147553	1.38379	1.19539	0.0177654	LUM
LYN	X			Selected				High Confidence Driver	LYN	LYN	17.081	1.87623	49.0826	7.99153	13.3427	3.48527	14.2969	32.9953	LYN
LZTR1	X			Selected	Selected			High Confidence Driver	LZTR1	LZTR1	7.77481	17.0833	12.112	6.35497	16.8759	21.9631	12.6238	11.8151	LZTR1
MALAT1	X	CGC	Selected					High Confidence Driver	MALAT1	MALAT1	28.9428	33.6916	114.469	66.7271	110.706	58.4217	22.9785	70.2664	MALAT1
MAP2K4	X	CGC	Selected	Selected	Selected		Selected	High Confidence Driver	MAP2K4	MAP2K4	11.7168	8.05895	12.0391	9.58978	9.60653	13.6051	10.1659	9.59397	MAP2K4
MAP3K1	X		Selected	Selected			Selected	High Confidence Driver	MAP3K1	MAP3K1	8.32657	0.898135	3.49149	10.41	9.60812	4.55861	5.59102	4.47445	MAP3K1
MAP3K3	X					Selected		High Confidence Driver	MAP3K3	MAP3K3	3.86986	12.9723	6.33643	2.82882	2.63876	5.98044	8.76168	8.17132	MAP3K3
MAP3K4	X						Selected	High Confidence Driver	MAP3K4	MAP3K4	6.81513	8.97504	7.954	5.36453	11.1772	4.51874	8.01263	6.79959	MAP3K4
MAPK8IP1	X		Selected					High Confidence Driver	MAPK8IP1	MAPK8IP1	0.174021	1.2623	0.171234	0.474076	2.78165	3.014	5.4996	0.459706	MAPK8IP1
MAST2	X			Selected		Selected		High Confidence Driver	MAST2	MAST2	2.53488	17.3159	9.48987	13.0588	23.0541	16.9954	18.1568	9.433	MAST2
MATK	X			Selected				High Confidence Driver	MATK	MATK	0.323144	0.180194	4.36767	0.202782	0	0.0488187	0.0166865	1.14018	MATK
MAX	X			Selected	Selected			High Confidence Driver	MAX	MAX	42.2429	34.1717	26.1173	23.8472	35.1164	16.9657	24.8035	27.0524	MAX
MDC1	X					Selected		High Confidence Driver	MDC1	MDC1	3.36305	17.6997	10.0687	5.9215	7.3065	4.7508	8.11318	10.0236	MDC1
MECOM	X	CGC	Selected					High Confidence Driver	MECOM	MECOM	8.32705	2.20334	0.160407	12.651	7.83786	6.72245	1.27928	0.191002	MECOM
MED12	X	CGC					Selected	High Confidence Driver	MED12	MED12	6.55681	11.0055	8.97103	8.33803	8.30829	9.10083	12.2546	9.74506	MED12
MED13	X			Selected				High Confidence Driver	MED13	MED13	8.67678	9.03433	10.109	9.23832	7.46237	16.419	14.7745	10.4141	MED13
MED17	X			Selected				High Confidence Driver	MED17	MED17	6.49238	8.66638	9.03095	9.81258	2.28285	7.83916	13.8187	6.67499	MED17
MEF2A	X						Selected	High Confidence Driver	MEF2A	MEF2A	9.17315	8.57961	18.8622	14.6247	8.27939	28.0401	8.73588	18.6513	MEF2A
METTL14	X		Selected	Selected	Selected			High Confidence Driver	METTL14	METTL14	8.73456	7.65854	10.0097	10.5952	7.52776	7.61015	10.9742	7.81774	METTL14
MLL	X	CGC		Selected		Selected		High Confidence Driver	MLL	MLL	5.09429	5.01449	9.11039	10.393	2.57997	5.12236	4.71117	11.4996	MLL
MLL2	X	CGC	Selected	Selected		Selected	Selected	High Confidence Driver	MLL2	MLL2	6.88675	4.95523	8.43018	6.80793	8.17744	4.75809	8.31657	9.29818	MLL2
MLL3	X	CGC	Selected	Selected			Selected	High Confidence Driver	MLL3	MLL3	6.49548	2.19387	8.64487	5.86547	6.49132	3.10599	5.72696	7.46565	MLL3
MLLT10	X	CGC					Selected	High Confidence Driver	MLLT10	MLLT10	8.66144	20.6573	12.6855	9.72334	8.52456	11.6028	8.0265	10.7622	MLLT10
MLLT3	X	CGC					Selected	High Confidence Driver	MLLT3	MLLT3	2.31256	6.5501	9.25904	2.38621	2.47894	3.5072	0.088519	6.2885	MLLT3
MLLT4	X	CGC		Selected		Selected		High Confidence Driver	MLLT4	MLLT4	24.7818	16.5494	6.03384	9.55458	41.4858	35.5349	12.2957	7.69765	MLLT4
MMP2	X			Selected				High Confidence Driver	MMP2	MMP2	0.0943694	0.0465638	0	0.0451407	0.0197705	2.01403	13.6723	0.107316	MMP2
MN1	X	CGC	Selected					High Confidence Driver	MN1	MN1	5.81636	0.0105431	0.0390635	0.0530154	0.0064104	0.0341512	3.06719	0.2277	MN1
MSN	X	CGC					Selected	High Confidence Driver	MSN	MSN	61.3662	175.298	212.789	139.955	0.987873	8.06251	232.854	266.331	MSN
MST1	X				Selected			High Confidence Driver	MST1	MST1	2.85208	2.92059	1.69523	1.99246	6.44974	5.14051	1.3574	2.31742	MST1
MTOR	X		Selected	Selected				High Confidence Driver	MTOR	MTOR	10.2266	10.6973	14.2981	6.68211	9.31148	13.9516	9.44614	11.9915	MTOR
MYB	X	CGC		Selected			Selected	High Confidence Driver	MYB	MYB	0.511989	0.232047	9.72869	0.293814	7.1814	5.11614	1.66564	11.9629	MYB
MYH9	X	CGC		Selected			Selected	High Confidence Driver	MYH9	MYH9	87.0846	66.3926	119.372	138.654	83.9642	121.215	258.479	168.016	MYH9
NAV3	X		Selected	Selected				High Confidence Driver	NAV3	NAV3	0.00438797	5.66262	0.00501109	0.0365144	0.0082231	0.0759306	0.063082	0.0429311	NAV3
NBPF10	X		Selected		Selected			High Confidence Driver	NBPF10	NBPF10	18.7745	13.2146	6.17862	30.0732	26.964	18.6381	12.6557	10.4675	NBPF10
NCOA3	X					Selected	Selected	High Confidence Driver	NCOA3	NCOA3	12.8112	10.4849	39.4992	16.9195	7.85383	10.8363	19.9212	33.1572	NCOA3
NCOA4	X	CGC					Selected	High Confidence Driver	NCOA4	NCOA4	53.5981	44.6733	41.8168	46.1927	19.1117	31.7384	74.1507	42.1264	NCOA4
NCOR1	X		Selected	Selected		Selected		High Confidence Driver	NCOR1	NCOR1	14.1845	8.92682	17.9688	15.4314	11.5652	19.9872	11.8886	15.6118	NCOR1
NCOR2	X					Selected		High Confidence Driver	NCOR2	NCOR2	12.7222	9.60739	17.9853	11.7407	6.08212	10.2324	13.2427	15.6337	NCOR2
NEB	X			Selected		Selected		High Confidence Driver	NEB	NEB	1.61958	0.00761035	0.280629	0.711066	0.0208087	0.013692	0.171771	0.0407971	NEB
NEDD4L	X			Selected				High Confidence Driver	NEDD4L	NEDD4L	3.42347	4.8125	2.58687	2.49976	18.075	11.7717	13.8668	3.38692	NEDD4L
NF1	X	CGC	Selected	Selected			Selected	High Confidence Driver	NF1	NF1	6.48366	7.14018	5.99866	6.76049	6.18632	9.72257	15.0019	5.29802	NF1
NFE2L2	X	CGC	Selected	Selected	Selected	Selected	Selected	High Confidence Driver	NFE2L2	NFE2L2	66.0156	22.374	14.9404	47.7741	29.4284	23.6507	45.2509	17.5844	NFE2L2
NIN	X	CGC					Selected	High Confidence Driver	NIN	NIN	7.76307	6.13516	34.1029	7.68658	4.624	8.7168	11.3818	25.2671	NIN
NLRP3	X		Selected					High Confidence Driver	NLRP3	NLRP3	0.0885594	1.19723	0.251782	0.0730551	0	0.790866	0.136986	0.50784	NLRP3
NONO	X	CGC					Selected	High Confidence Driver	NONO	NONO	82.5958	218.454	97.9974	73.3249	103.48	111.217	166.293	94.2718	NONO
NOTCH1	X	CGC	Selected	Selected			Selected	High Confidence Driver	NOTCH1	NOTCH1	32.6234	3.23544	7.96763	10.3785	4.56105	4.35194	5.38851	11.8875	NOTCH1
NPM1	X	CGC	Selected	Selected			Selected	High Confidence Driver	NPM1	NPM1	459.369	927.65	917.413	387.277	289.798	204.359	521.347	518.025	NPM1
NR1H2	X						Selected	High Confidence Driver	NR1H2	NR1H2	22.6391	38.0494	27.2023	24.7826	16.9692	43.1625	24.2507	24.3562	NR1H2
NR4A2	X						Selected	High Confidence Driver	NR4A2	NR4A2	6.55825	1.50331	2.41435	6.80438	14.8499	1.45798	1.35144	2.08968	NR4A2
NRAS	X	CGC	Selected	Selected	Selected	Selected	Selected	High Confidence Driver	NRAS	NRAS	14.8213	10.7281	37.4848	17.7197	12.2685	20.0448	37.4722	28.7677	NRAS
NSD1	X	CGC	Selected	Selected				High Confidence Driver	NSD1	NSD1	8.44282	8.97365	11.6723	10.8106	6.49422	5.59805	8.33959	10.1908	NSD1
NUMA1	X	CGC	Selected				Selected	High Confidence Driver	NUMA1	NUMA1	38.4338	28.8692	23.9352	57.9543	62.4964	47.806	44.1019	30.5428	NUMA1
NUP214	X	CGC				Selected		High Confidence Driver	NUP214	NUP214	8.15603	8.1243	11.63	10.7598	11.5175	15.6788	7.88263	11.8981	NUP214
NUP93	X			Selected				High Confidence Driver	NUP93	NUP93	16.314	28.3839	37.0092	16.5464	13.5803	6.05182	33.2624	25.1992	NUP93
NUP98	X	CGC					Selected	High Confidence Driver	NUP98	NUP98	17.2469	18.3196	23.0933	9.78012	13.3861	15.7203	13.9397	21.1771	NUP98
PABPC1	X		Selected					High Confidence Driver	PABPC1	PABPC1	389.054	297.171	296.889	765.317	851.108	574.62	277.467	253.716	PABPC1
PBRM1	X	CGC	Selected	Selected			Selected	High Confidence Driver	PBRM1	PBRM1	9.8985	8.7553	14.9974	8.40999	10.8831	17.6899	8.47727	12.7556	PBRM1
PCBP1	X		Selected	Selected				High Confidence Driver	PCBP1	PCBP1	133.478	171.804	258.687	93.2851	126.389	168.039	127.839	198.473	PCBP1
PCM1	X	CGC				Selected		High Confidence Driver	PCM1	PCM1	10.9014	13.8816	17.0641	24.4935	12.2603	9.66862	18.1994	12.0381	PCM1
PDGFRA	X	CGC	Selected				Selected	High Confidence Driver	PDGFRA	PDGFRA	0.0493207	0.85155	0.0601056	4.03751	0.0073977	0.481706	0.0360227	0.42893	PDGFRA
PHF6	X	CGC	Selected	Selected			Selected	High Confidence Driver	PHF6	PHF6	13.0602	12.0444	11.4042	12.5272	6.92014	12.7293	13.5576	8.20772	PHF6
PHLDA1	X		Selected				Selected	High Confidence Driver	PHLDA1	PHLDA1	14.1721	91.3531	4.72748	24.2038	0.341137	3.42982	17.5209	10.9687	PHLDA1
PIK3CA	X	CGC	Selected	Selected	Selected		Selected	High Confidence Driver	PIK3CA	PIK3CA	5.56459	12.2494	9.72043	10.9681	2.87046	8.32806	9.38159	6.79815	PIK3CA
PIK3CB	X			Selected				High Confidence Driver	PIK3CB	PIK3CB	12.2593	10.4025	4.98616	8.4232	3.56329	5.54188	6.19042	3.85395	PIK3CB
PIK3CG	X		Selected					High Confidence Driver	PIK3CG	PIK3CG	0.125398	0.449007	12.1953	0.122811	0.115317	1.06712	0.099728	19.1684	PIK3CG
PIK3R1	X	CGC	Selected	Selected	Selected	Selected	Selected	High Confidence Driver	PIK3R1	PIK3R1	70.8535	1.41326	6.68748	3.5941	13.0422	10.7987	5.13937	7.07532	PIK3R1
PIP5K1A	X			Selected				High Confidence Driver	PIP5K1A	PIP5K1A	13.1444	36.8833	20.069	15.1742	35.9845	32.6462	17.1987	18.1771	PIP5K1A
PLCG1	X			Selected				High Confidence Driver	PLCG1	PLCG1	10.6411	33.4939	8.09515	17.6423	42.4406	12.3626	22.0178	17.379	PLCG1
PLEC	X		Selected			Selected		High Confidence Driver	PLEC	PLEC	31.8633	39.522	9.46395	54.4116	37.5824	21.0247	44.6747	33.4552	PLEC
POTEF	X		Selected	Selected				High Confidence Driver	POTEF	POTEF	0.345851	0	0.00578655	0.261939	0.0113959	0.023614	1.33472	0.0288859	POTEF
PPP2R1A	X	CGC	Selected	Selected	Selected		Selected	High Confidence Driver	PPP2R1A	PPP2R1A	87.3292	96.823	76.3628	67.599	76.959	117.752	118.529	69.0137	PPP2R1A
PRKAR1A	X	CGC					Selected	High Confidence Driver	PRKAR1A	PRKAR1A	49.4405	76.7795	82.6688	64.5482	33.7021	74.195	81.9965	57.8216	PRKAR1A
PRKCD	X					Selected		High Confidence Driver	PRKCD	PRKCD	32.8651	14.9531	72.1915	16.1837	23.7537	38.0369	12.5898	59.6786	PRKCD
PRPF8	X			Selected				High Confidence Driver	PRPF8	PRPF8	42.2809	50.1305	55.4073	33.0101	43.3945	60.0156	38.1509	56.5612	PRPF8
PSEN1	X		Selected					High Confidence Driver	PSEN1	PSEN1	15.6202	16.7595	8.46883	10.4603	11.7855	11.326	14.953	10.7216	PSEN1
PTEN	X	CGC	Selected	Selected	Selected	Selected	Selected	High Confidence Driver	PTEN	PTEN	15.5497	7.86729	18.4484	11.5906	8.51824	10.2733	14.4066	20.6311	PTEN
PTPN11	X	CGC	Selected	Selected		Selected	Selected	High Confidence Driver	PTPN11	PTPN11	17.9625	31.623	28.9864	19.516	7.33548	12.8482	37.2864	20.8696	PTPN11
RAC1	X			Selected	Selected		Selected	High Confidence Driver	RAC1	RAC1	354.68	293.544	53.8175	178.253	126.035	136.747	179.362	64.2893	RAC1
RAD21	X		Selected					High Confidence Driver	RAD21	RAD21	54.0207	104.426	80.352	63.2477	74.5806	38.3683	65.9723	66.4586	RAD21
RANBP2	X					Selected		High Confidence Driver	RANBP2	RANBP2	10.0784	9.9988	19.2802	16.1524	6.09518	13.9964	14.6468	13.9585	RANBP2
RANBP3	X			Selected				High Confidence Driver	RANBP3	RANBP3	16.7967	21.7776	21.78	15.1328	20.6241	17.5899	12.5026	21.4881	RANBP3
RASA1	X		Selected	Selected			Selected	High Confidence Driver	RASA1	RASA1	12.8809	12.9377	15.0128	13.2137	14.9504	10.1781	12.2254	12.9729	RASA1
RB1	X	CGC	Selected	Selected			Selected	High Confidence Driver	RB1	RB1	13.0829	0.881395	22.0502	15.9641	0.0412486	16.0561	13.5476	17.6062	RB1
RBMX	X						Selected	High Confidence Driver	RBMX	RBMX	70.2772	121.079	108.065	66.3998	50.5493	71.1833	87.0047	82.2522	RBMX
RHEB	X				Selected			High Confidence Driver	RHEB	RHEB	28.407	32.8302	17.0947	39.1676	35.8513	39.4443	26.215	14.9932	RHEB
RHOA	X					Selected		High Confidence Driver	RHOA	RHOA	235.207	346.002	228.133	178.736	196.538	340.022	149.792	255.607	RHOA
RNF213	X	CGC				Selected		High Confidence Driver	RNF213	RNF213	36.2885	10.9397	38.3119	15.4262	15.3936	20.3939	14.8389	56.2407	RNF213
RNF43	X						Selected	High Confidence Driver	RNF43	RNF43	5.86372	0.00592817	0.186815	4.07703	7.00826	0.781559	2.06082	0.728882	RNF43
RPGR	X						Selected	High Confidence Driver	RPGR	RPGR	0.659562	1.86765	3.50978	1.31649	2.26744	5.84329	2.72565	3.11691	RPGR
RPL22	X	CGC	Selected	Selected				High Confidence Driver	RPL22	RPL22	201.665	246.908	215.845	191.014	220.764	153.942	107.799	133.866	RPL22
RPL5	X		Selected	Selected			Selected	High Confidence Driver	RPL5	RPL5	797.654	687.154	868.205	622.545	625.054	580.492	608.693	579.614	RPL5
RPSAP58	X		Selected	Selected	Selected			High Confidence Driver	RPSAP58	RPSAP58	22.6337	36.6677	19.8552	35.8946	26.3975	31.3728	10.5719	17.534	RPSAP58
RUNX1	X	CGC	Selected	Selected	Selected		Selected	High Confidence Driver	RUNX1	RUNX1	7.12187	10.0181	2.14956	5.79521	16.4883	5.9694	8.45008	5.45808	RUNX1
RXRA	X				Selected			High Confidence Driver	RXRA	RXRA	31.0227	2.40815	7.92235	33.6724	48.1438	49.7566	14.2774	6.80442	RXRA
SETD2	X	CGC	Selected	Selected			Selected	High Confidence Driver	SETD2	SETD2	10.6677	13.3311	11.8527	12.9602	8.93142	12.0427	8.64414	10.7428	SETD2
SF3B1	X	CGC	Selected	Selected			Selected	High Confidence Driver	SF3B1	SF3B1	79.4571	59.2624	108.557	98.5922	74.2494	64.6518	88.7148	108.931	SF3B1
SGK1	X		Selected					High Confidence Driver	SGK1	SGK1	16.9548	76.8414	25.6649	5.72553	1.23454	5.24645	29.5319	28.6289	SGK1
SIN3A	X		Selected					High Confidence Driver	SIN3A	SIN3A	7.6727	17.1046	12.4348	9.30946	8.21656	7.66852	10.9989	12.1924	SIN3A
SMAD2	X		Selected	Selected			Selected	High Confidence Driver	SMAD2	SMAD2	7.09319	6.49714	6.35703	6.81899	6.85543	8.1946	8.59338	5.28254	SMAD2
SMAD4	X	CGC	Selected	Selected	Selected		Selected	High Confidence Driver	SMAD4	SMAD4	6.4289	7.28538	5.10181	6.6355	7.04609	9.95571	9.62325	5.37723	SMAD4
SMARCA4	X	CGC		Selected			Selected	High Confidence Driver	SMARCA4	SMARCA4	25.7824	22.2956	19.6051	29.9375	34.2689	33.585	20.5707	20.481	SMARCA4
SMC1A	X		Selected	Selected				High Confidence Driver	SMC1A	SMC1A	12.4962	11.8015	33.0293	15.6931	9.40846	23.1189	22.2004	20.6244	SMC1A
SMC3	X		Selected			Selected		High Confidence Driver	SMC3	SMC3	20.5498	24.5818	42.5647	22.3854	11.8863	21.4831	26.3209	27.7589	SMC3
SOS1	X			Selected				High Confidence Driver	SOS1	SOS1	9.33105	7.25193	7.37164	8.5517	4.23658	7.97369	7.03724	7.92574	SOS1
SOX17	X		Selected	Selected				High Confidence Driver	SOX17	SOX17	0	0	0	0	0	0	0	0	SOX17
SPATA6	X			Selected	Selected			High Confidence Driver	SPATA6	SPATA6	0.732504	0.209728	0.0946883	1.61423	2.05829	2.04325	0.537509	0.263064	SPATA6
SPEN	X		Selected			Selected		High Confidence Driver	SPEN	SPEN	10.2076	5.57847	12.3043	14.694	10.9858	11.1867	7.71669	12.3067	SPEN
SPOP	X		Selected	Selected	Selected		Selected	High Confidence Driver	SPOP	SPOP	11.825	29.6285	18.5248	9.86818	10.3068	16.201	15.1358	15.9175	SPOP
STAG2	X		Selected	Selected			Selected	High Confidence Driver	STAG2	STAG2	17.9832	21.9442	24.0998	21.6695	13.2682	24.8726	27.2215	21.6234	STAG2
STAT3	X					Selected		High Confidence Driver	STAT3	STAT3	43.4111	41.2975	78.7518	36.7859	12.465	39.2158	51.9157	59.03	STAT3
STK11	X	CGC	Selected	Selected			Selected	High Confidence Driver	STK11	STK11	17.6819	23.9435	15.9271	14.208	20.5446	16.9952	10.7552	16.6124	STK11
SUZ12	X	CGC		Selected			Selected	High Confidence Driver	SUZ12	SUZ12	13.5758	21.2959	30.3577	11.7673	15.6369	17.0308	16.4702	20.6138	SUZ12
SYNE1	X		Selected			Selected		High Confidence Driver	SYNE1	SYNE1	0.190845	1.30531	3.13342	0.142333	0.397069	0.653121	0.571265	4.00794	SYNE1
TAF1	X		Selected	Selected				High Confidence Driver	TAF1	TAF1	6.31923	8.71978	8.25133	7.83145	7.56903	11.7619	8.3774	8.16467	TAF1
TBL1XR1	X		Selected				Selected	High Confidence Driver	TBL1XR1	TBL1XR1	19.4826	15.9759	14.5779	36.5523	16.8302	41.3152	11.7245	15.3813	TBL1XR1
TBX3	X		Selected	Selected			Selected	High Confidence Driver	TBX3	TBX3	8.09901	0.00571062	0.0211717	1.16846	19.5304	29.0347	0.126856	0.385075	TBX3
TCF12	X	CGC		Selected				High Confidence Driver	TCF12	TCF12	8.23534	13.4505	12.3389	3.07009	6.3023	7.89522	17.902	12.6242	TCF12
TCF7	X			Selected				High Confidence Driver	TCF7	TCF7	0.608815	0.344241	16.9618	0.596648	5.1035	1.63547	1.1864	5.31561	TCF7
TCF7L2	X	CGC	Selected	Selected				High Confidence Driver	TCF7L2	TCF7L2	3.29285	2.92291	0.161829	5.65547	3.57141	4.16188	5.70433	1.00945	TCF7L2
TET2	X	CGC	Selected	Selected			Selected	High Confidence Driver	TET2	TET2	8.25139	1.60294	12.2939	7.64176	8.64486	5.0591	6.03053	9.28323	TET2
TFDP1	X			Selected				High Confidence Driver	TFDP1	TFDP1	46.0716	33.9203	62.3065	39.8912	78.1925	110.802	38.3638	50.7813	TFDP1
TGFBR2	X		Selected	Selected				High Confidence Driver	TGFBR2	TGFBR2	6.7998	21.6126	12.8301	4.09122	3.51248	7.87217	18.1678	12.8931	TGFBR2
TGIF1	X		Selected					High Confidence Driver	TGIF1	TGIF1	14.3847	45.3296	1.09452	17.725	31.9931	34.2498	55.9259	8.44575	TGIF1
TJP2	X			Selected				High Confidence Driver	TJP2	TJP2	37.0563	18.1429	6.91458	50.796	40.3044	64.5128	11.2575	13.3753	TJP2
TNFRSF10C	X		Selected					High Confidence Driver	TNFRSF10C	TNFRSF10C	0.134988	0.0768662	0.350988	0.348687	4.67739	1.1804	0.790967	0.104931	TNFRSF10C
TOM1	X			Selected				High Confidence Driver	TOM1	TOM1	21.9843	8.23838	6.29902	17.441	14.5579	13.7638	19.9533	11.4811	TOM1
TOP3A	X			Selected				High Confidence Driver	TOP3A	TOP3A	4.23409	23.139	9.48109	4.57726	9.12537	10.2709	4.45314	8.40374	TOP3A
TP53	X	CGC	Selected	Selected	Selected	Selected	Selected	High Confidence Driver	TP53	TP53	21.3489	25.3164	17.0668	1.8928	23.3523	17.4793	21.6766	13.9696	TP53
TP53BP1	X			Selected		Selected		High Confidence Driver	TP53BP1	TP53BP1	7.50896	20.9946	12.7855	9.18058	9.34016	7.16352	14.5078	8.58479	TP53BP1
TPR	X	CGC				Selected		High Confidence Driver	TPR	TPR	14.9675	20.462	25.0665	24.728	54.5519	61.4653	23.3894	22.162	TPR
TRIM7	X						Selected	High Confidence Driver	TRIM7	TRIM7	23.4303	13.2571	0.267705	17.4418	0.530343	0.206935	2.95963	0.542706	TRIM7
TRIO	X			Selected				High Confidence Driver	TRIO	TRIO	5.35836	23.0647	14.4497	10.6982	5.4039	15.0048	32.578	12.0525	TRIO
TRIP11	X	CGC	Selected					High Confidence Driver	TRIP11	TRIP11	3.65983	5.2573	6.54826	5.00674	3.71244	5.44955	5.34253	5.15741	TRIP11
TSC2	X	CGC					Selected	High Confidence Driver	TSC2	TSC2	8.94886	8.58536	8.14171	11.6873	15.8125	12.1234	10.9271	9.37116	TSC2
TUBA1A	X			Selected				High Confidence Driver	TUBA1A	TUBA1A	41.1866	326.69	82.7973	21.8303	38.376	63.3993	146.816	92.6773	TUBA1A
TXNIP	X		Selected	Selected				High Confidence Driver	TXNIP	TXNIP	57.6832	5.27839	15.1026	450.04	507.428	656.604	91.3923	52.5761	TXNIP
U2AF1	X	CGC	Selected	Selected	Selected		Selected	High Confidence Driver	U2AF1	U2AF1	58.7437	206.831	85.8192	37.6378	92.0005	122.198	69.1687	77.4558	U2AF1
UHRF1BP1L	X						Selected	High Confidence Driver	UHRF1BP1L	UHRF1BP1L	3.19607	4.10151	7.11953	4.02995	1.63106	6.27844	3.99195	4.83531	UHRF1BP1L
VHL	X	CGC	Selected	Selected	Selected	Selected	Selected	High Confidence Driver	VHL	VHL	13.1574	16.5689	17.395	12.0521	20.7702	42.6177	10.2616	14.7861	VHL
WHSC1	X	CGC		Selected		Selected		High Confidence Driver	WHSC1	WHSC1	16.3196	33.1831	33.6057	28.7805	12.588	27.9865	15.9824	29.2851	WHSC1
WHSC1L1	X	CGC		Selected				High Confidence Driver	WHSC1L1	WHSC1L1	12.7636	10.5023	14.1797	18.9348	15.7984	10.8202	17.688	14.6101	WHSC1L1
WRN	X	CGC					Selected	High Confidence Driver	WRN	WRN	3.54373	4.049	7.23557	8.36896	3.12581	4.21757	8.21156	5.41509	WRN
WT1	X	CGC	Selected	Selected	Selected		Selected	High Confidence Driver	WT1	WT1	0	0	0.0214866	0	0	0.0125323	0.867595	0.167507	WT1
ZFHX3	X		Selected	Selected		Selected		High Confidence Driver	ZFHX3	ZFHX3	1.32261	1.4962	0.782645	1.89546	2.75867	3.78171	2.73776	0.367182	ZFHX3
ZFP36L1	X		Selected	Selected			Selected	High Confidence Driver	ZFP36L1	ZFP36L1	213.558	69.643	46.9135	204.386	37.7716	55.3257	81.5986	40.3278	ZFP36L1
ZFP36L2	X		Selected		Selected			High Confidence Driver	ZFP36L2	ZFP36L2	9.61025	5.04778	13.2255	9.66808	45.0085	49.2303	37.5255	23.9657	ZFP36L2
ZMYM2	X	CGC		Selected				High Confidence Driver	ZMYM2	ZMYM2	11.3087	8.24257	6.35879	16.7938	11.3373	17.7498	6.46338	7.55449	ZMYM2
ZNF132	X						Selected	High Confidence Driver	ZNF132	ZNF132	0.923375	0.218715	1.96119	0.195466	1.13771	2.44501	0.283487	0.807062	ZNF132
ZNF300	X						Selected	High Confidence Driver	ZNF300	ZNF300	4.41466	0.460493	0.0395453	9.10563	0.00519204	0.119907	0.0284201	1.43429	ZNF300
ZNF814	X		Selected		Selected			High Confidence Driver	ZNF814	ZNF814	1.27553	1.43747	1.18415	2.05197	2.67248	2.55171	0.931019	1.23682	ZNF814
ZNF844	X		Selected		Selected			High Confidence Driver	ZNF844	ZNF844	2.87326	1.43947	1.58079	3.29074	3.94855	3.61329	0.435192	0.582429	ZNF844
ZNF91	X		Selected	Selected				High Confidence Driver	ZNF91	ZNF91	6.0875	1.14371	2.48361	3.25372	4.93486	4.99988	2.09849	1.74556	ZNF91
