# Supplementary material for: Development and Characterization of Bladder Cancer Patient-Derived Xenografts for Molecularly Guided Targeted Therapy
Source: PLoS One. 2015 Aug 13;10(8):e0134346. doi: 10.1371/journal.pone.0134346 (PMC4535951; doi:10.1371/journal.pone.0134346)
Supplement: S8 Table — (XLSX) [file pone.0134346.s011.xlsx]

## Sheet: Supp_Table_8
Supplementary Table 8: Expression of Genes Encoding Therapeutic Targets of Agents that are Approved, in Clinical Trials, and/or listed as a COSMIC Compound
					Bladder Cancer PDX Models
Gene_Symbol	Therapeutic_Agent	COSMIC_Compunds_and_Synonyms	Gene_Symbol	BL0269F404_P0_FPKM	BL0293f563_P0_FPKM	BL0307f661_P0_FPKM	BL0382F1232_P0_FPKM	BL0429F1608_P0_FPKM	BL0440F1664_P0_FPKM	BL0479F1894_P0_FPKM	BL0515F013_P0_FPKM	Gene_Symbol
ABL1	Imatinib mesylate (Gleevec®), Dasatinib, Bosutinib, Nilotinib (Tasigna®)	AP-24534_[AP24534 (KIN001-192)], AZD-0530_[Saracatinib,KIN001-045], Bosutinib_[SKI-606], Dasatinib_[KIN001-005], GNF-2_[KIN001-013 (GNF-2 / 3-(6-(4-(trifluoromethoxy)phenylamino)pyrimidin-4-yl)benzamide)], Imatinib_[Gleevec,STI-571], Nilotinib, VX-680_[MK-045,MK-0457,VX-68], WH-4-023_[KIN001-112]	ABL1	10.7387	14.3689	11.0641	10.4658	11.0328	15.3183	13.4091	16.2816	ABL1
ABL2		Bosutinib_[SKI-606], Nilotinib, WH-4-023_[KIN001-112]	ABL2	1.42089	8.85609	1.8251	3.0877	5.24092	3.73319	4.21266	4.27325	ABL2
AKT1	MK2206	A-443654_[KIN001-139], AKT inhibitor VIII, MK-2206	AKT1	47.7851	85.7983	43.9042	41.9529	66.7615	53.0346	66.7419	55.116	AKT1
AKT2	MK2206	A-443654_[KIN001-139], AKT inhibitor VIII, MK-2206	AKT2	19.3326	95.2368	24.2791	21.3403	16.4154	31.33	15.0442	19.4887	AKT2
AKT3	MK2206	A-443654_[KIN001-139]	AKT3	0.149575	14.6922	1.91658	0.413651	2.53987	1.81291	0.806965	1.76542	AKT3
ALK	ALK inhibitors, e.g. Crizotinib (Xalkori®)	NVP-TAE684_[KIN001-017], PF-02341066_[Crizotinib,KIN001-023]	ALK	0	0.00426128	0	0.00676711	0.124392	0.00920449	0.00946397	0.0281714	ALK
APC	Presently unknown		APC	4.73161	2.70393	3.62687	5.43678	3.0177	2.91809	3.96498	3.56115	APC
APH1A		BMS-708163_[Avagacestat], Z-LLNle-CHO_[Z-L-Norleucine-CHO]	APH1A	71.0541	109.931	69.2244	108.576	222.805	156.973	97.5187	76.1755	APH1A
APH1B		BMS-708163_[Avagacestat], Z-LLNle-CHO_[Z-L-Norleucine-CHO]	APH1B	0.474614	7.23725	3.97722	1.25036	4.33749	2.22269	3.99251	3.70997	APH1B
AR	Nilutamide (Nilandron), Bicalutamide (Casodex), Flutamide (Eulexin), MDV3100 (enzalutamide)	Bicalutamide_[ICI-176334]	AR	0.243973	0.00326974	0.00605704	0.00519201	1.67375	2.76913	0.0181529	0.0129707	AR
ARFGAP1		QS11_[QS11]	ARFGAP1	10.849	30.3385	20.7562	15.3284	23.0628	26.0687	24.2283	26.6013	ARFGAP1
ATM	PARP inhibitors	KU-55933	ATM	2.43999	3.90974	10.9871	5.33837	1.46189	3.19302	12.452	9.74339	ATM
ATP2A2		Thapsigargin	ATP2A2	83.8329	57.6967	46.1582	98.0947	15.1957	38.4967	108.286	54.1692	ATP2A2
AURKA	MLN8237, AMG900	VX-680_[MK-045,MK-0457,VX-68]	AURKA	11.6897	55.1234	27.2326	11.4993	10.0831	10.4696	27.2197	17.372	AURKA
AURKB	AMG900	BI-D1870_[BI-D1870], BX-795_[BX 795], SL 0101-1, VX-680_[MK-045,MK-0457,VX-68], ZM-447439_[ZM447439]	AURKB	18.0655	47.3437	52.2799	13.9482	18.3583	16.632	26.2841	41.2635	AURKB
AURKC	AMG900	BX-795_[BX 795], VX-680_[MK-045,MK-0457,VX-68]	AURKC	0.31945	0.648263	0.563627	13.0966	0.707606	1.68827	1.19129	1.00501	AURKC
AXL	Cabozantinib (Cometriq™)		AXL	0.449279	599.951	0.548777	1.38855	0.507395	2.97253	12.7186	2.07474	AXL
BCL2	ABT-199, Subutoclax, Gossypol, BI-97C2	ABT-263, Obatoclax Mesylate, TW 37	BCL2	1.3236	0.916121	33.6716	0.562387	0.981013	1.04547	0.196249	14.2406	BCL2
BCL2A1	Subutoclax, Gossypol, BI-97C1		BCL2A1	0.120299	108.794	66.2287	0.176054	0.0456391	0.284267	1.80816	22.986	BCL2A1
BCL2L1	Subutoclax, Gossypol, BI-97C3	ABT-263, Obatoclax Mesylate, TW 37	BCL2L1	27.3499	158.735	62.138	51.7952	135.081	117.845	28.9462	65.4674	BCL2L1
BCL2L2		ABT-263	BCL2L2	25.632	9.41938	10.298	8.82318	13.4365	15.9564	15.2885	11.0459	BCL2L2
BIRC2	CUDC-427, LCL161, AT-406		BIRC2	13.6159	15.688	20.6394	23.8905	5.06494	14.1093	244.51	16.7317	BIRC2
BIRC3	CUDC-427, LCL161, AT-406		BIRC3	1.75952	2.40412	68.929	8.72182	0.48868	1.44608	31.2862	29.0132	BIRC3
BIRC5			BIRC5	19.7839	36.1773	24.2658	14.1777	12.0781	12.4954	41.8998	22.7514	BIRC5
BIRC6			BIRC6	7.38719	5.89568	13.2747	8.77407	5.49134	7.30884	8.97962	11.4113	BIRC6
BIRC7	LCL161, AT-406		BIRC7	0	0	0.665799	0	0.0430728	0.261276	0	0.222091	BIRC7
BIRC8			BIRC8	0	0	0	0	0	0	0	0	BIRC8
BMX		WZ-1-84_[KIN001-123]	BMX	0.045012	0	0	0	0.0270727	0.0240493	0.0246849	0.0146795	BMX
BRAF	Resistance to cetuximab and panitumumab;Vemurafenib (Zelboraf®), Dabrafenib (GSK 2118436); RO5212054 (PLX3603)	AZ628, PLX4720, SB590885	BRAF	3.53324	2.87464	4.93259	5.60473	4.54857	7.75517	3.65301	4.02313	BRAF
BRCA2	PARP inhibitors		BRCA2	1.31812	1.73868	4.7123	2.86337	1.68356	2.35066	1.65827	3.58636	BRCA2
BTK	Ibrutinib (PCI-32765)	LFM-A13_[DDE-28]	BTK	0.121351	0.267362	62.2654	0.0679765	0.065158	0.138913	0.047533	34.9265	BTK
CASP3		PAC-1_[PAC-1]	CASP3	36.9247	19.9104	25.6127	24.5662	22.2326	11.1815	23.4101	28.355	CASP3
CCNE1	CDK4 inhibitors e.g PD0332991		CCNE1	3.84523	120.067	13.3893	2.67081	15.3091	11.9013	7.15903	5.74458	CCNE1
CCR4	Mogamulizumab		CCR4	0.0429019	0.176522	0.229744	0	0	0.15323	0.058883	3.98772	CCR4
CD19	Blinatumomab		CD19	0.0356547	0.249403	82.0949	0.0699576	0.0626343	0.0636086	0.0651205	48.1658	CD19
CD22	Moxetumomab		CD22	0.0295791	0.267086	76.9215	0.0434828	0.141017	0.0751045	0.0335672	21.1587	CD22
CD52	Alemtuzumab (Campath)		CD52	12.8181	11.7734	349.57	6.85041	0.204821	0.822489	5.98798	383.332	CD52
CD74	Milatuzumab		CD74	627.175	2200.78	1832.39	461.881	27.3859	54.0905	799.26	2405.57	CD74
CDH1	Presently unknown		CDH1	142.109	0.251884	1.18795	129.367	72.943	127.095	95.5793	24.1325	CDH1
CDK1	Alvocidib (Flavopiridol)	CGP-60474_[KIN001-019], RO-3306	CDK1	32.8562	112.112	43.542	28.2784	16.3993	53.7583	36.4299	25.9821	CDK1
CDK2	Alvocidib (Flavopiridol)	CGP-60474_[KIN001-019], Roscovitine_[Seliciclib]	CDK2	16.7155	34.9036	24.0572	25.122	64.9801	20.8608	27.7841	26.6764	CDK2
CDK4	CDK4 inhibitors e.g. Palbociclib (PD0332991), Alvocidib (Flavopiridol)	CGP-082996_[CINK4,KIN001-021], PD-0332991_[PD-0332991]	CDK4	29.0644	113.521	56.2255	47.3396	114.878	37.4023	64.0447	38.8034	CDK4
CDK5	Alvocidib (Flavopiridol)	CGP-60474_[KIN001-019]	CDK5	8.67483	9.48064	7.94266	6.35356	14.0088	7.89619	7.48529	8.36353	CDK5
CDK5		CGP-60474_[KIN001-019]	CDK5	8.67483	9.48064	7.94266	6.35356	14.0088	7.89619	7.48529	8.36353	CDK5
CDK6	Alvocidib (Flavopiridol), Palbociclib (PD0332991)	PD-0332991_[PD-0332991]	CDK6	2.75379	4.19946	17.3848	24.8879	0.217667	0.638365	7.76922	17.5529	CDK6
CDK7	Alvocidib (Flavopiridol)	CGP-60474_[KIN001-019], Roscovitine_[Seliciclib]	CDK7	19.1911	29.9952	18.5323	14.712	13.434	8.51808	20.0756	14.2039	CDK7
CDK8	CDK inhibitors e.g. Flavopiridol		CDK8	8.84912	7.31423	8.01672	7.80931	10.4884	13.3046	6.39967	8.42845	CDK8
CDK9	Alvocidib (Flavopiridol)	CGP-60474_[KIN001-019], Roscovitine_[Seliciclib]	CDK9	18.0143	32.5633	22.9992	15.8129	12.0996	12.9598	14.4741	30.3351	CDK9
CDKN2A	CDK inhibitors e.g.PD0332991		CDKN2A	0.192821	176.689	8.08334	0.251765	36.0494	71.0438	0.239971	14.8542	CDKN2A
CHEK1		681640_[681640], AZD7762_[AZD 7762]	CHEK1	6.201	22.0106	17.5723	10.618	3.53277	8.75668	9.02626	11.8838	CHEK1
CHEK2		AZD7762_[AZD 7762]	CHEK2	7.7352	19.4492	7.76055	6.6298	6.16326	4.51022	7.10212	3.98293	CHEK2
CHUK		BX-795_[BX 795]	CHUK	7.96951	6.74028	11.9315	5.1194	2.68977	5.49574	12.581	11.5071	CHUK
CSF1R	PLX3397, PLX108-01		CSF1R	0.248613	0.00681466	0.0442234	0.0487113	0.00414735	0.0220994	0.0075693	0.900892	CSF1R
CTLA4	Ipilimumab (Yervoy)		CTLA4	0.164563	0.406177	0.215597	0.32284	0	0.0502844	0.709491	2.76017	CTLA4
CTNNB1	Presently unknown		CTNNB1	119.818	111.676	60.5827	98.7357	56.7197	130.14	20.6331	71.4952	CTNNB1
CYP19A1	Anastrozole (Arimidex®), Exemestane (Aromasin®), Letrozole (Femara®).		CYP19A1	0.0149386	0	0.0227719	0.0585332	0.0560586	0	0.0204648	0.10556	CYP19A1
DDR1	Nilotinib (Tasigna¨)		DDR1	153.663	4.84614	2.00916	153.031	46.5005	39.2291	109.217	10.1582	DDR1
DDR2	Nilotinib (Tasigna¨)		DDR2	0.202422	0.200226	1.01738	0.165969	0.312756	1.41249	0.686747	1.05866	DDR2
DHFR		Methotrexate, Pyrimethamine	DHFR	19.9465	16.4489	21.7605	18.0903	16.8091	14.6654	17.175	17.5118	DHFR
DIABLO	CUDC-427, LCL161		DIABLO	14.1257	29.1892	15.7945	14.5088	8.38374	13.4393	18.5029	13.9094	DIABLO
EGFR	Erlotinib, Lapatinib ditosylate (Tykerb®), Gefitinib, Cetuximab (Erbitux®), Panitumumab (Vectibix®), Vandetanib (Caprelsa®)	BIBW2992_[Tovok, Afatinib], Erlotinib, Gefitinib_[ZD-1839], Lapatinib	EGFR	21.0464	18.1222	0.456685	774.834	13.4476	10.6429	58.0531	5.29813	EGFR
EPHA3	Nilotinib (Tasigna¨)		EPHA3	0.0859191	0	0.0042687	2.31936	0.00632446	0.537448	0.0306973	0.013672	EPHA3
EPHA8	Nilotinib (Tasigna¨)		EPHA8	0	0	0	0.00855512	0.0682832	0	0	0.0205732	EPHA8
EPHB4	XL647, KD019		EPHB4	13.9473	8.61706	0.490199	38.1505	12.4062	12.8834	33.4181	5.57679	EPHB4
ERBB2	Trastuzumab (Herceptin®), Lapatinib ditosylate (Tykerb®), Pertuzumab (Perjeta™)	BIBW2992_[Tovok, Afatinib], Lapatinib	ERBB2	51.2582	19.2033	1.16159	59.1518	134.383	158.051	42.2478	2.72069	ERBB2
ERBB3	RG7116 (glycoengineered monoclonal antibody)		ERBB3	46.4868	0.439931	0.211123	55.5352	98.1242	46.0066	16.3607	5.14123	ERBB3
ERBB4	Dacomitinib		ERBB4	0.0161683	0.00443007	0.00615347	0.077381	0.202483	0.0765074	0.0122971	0	ERBB4
ESR1	Tamoxifen, Fulvestrant (Faslodex¨), Toremifene (Fareston®)		ESR1	14.4272	0.0126819	0.321043	5.22293	1.17708	0.341564	0.389674	0.398196	ESR1
ESR2	Tamoxifen, Eviendep, Fulvestrant (Faslodex¨), Toremifene (Fareston®)		ESR2	0.099719	0.484049	0.693376	0.0255297	0.832706	1.92119	0.250626	1.79147	ESR2
FAS	CUDC-427, LCL161		FAS	11.2572	4.24105	53.0989	6.43105	1.30562	3.20635	8.51494	24.4789	FAS
FBXW7	Potential resistance to tubulins		FBXW7	8.91138	4.81315	17.3303	8.11235	4.04555	5.17829	5.96252	13.5014	FBXW7
FGFR1	Ponatinib	PD-173074_[PD-173074]	FGFR1	0.0308412	4.42894	2.72464	0.103585	6.37546	0.449487	3.22041	4.16924	FGFR1
FGFR2	Ponatinib		FGFR2	1.55964	0.0443058	0.0411036	2.11877	7.50403	7.79533	12.852	0.365578	FGFR2
FGFR3	Masitinib, Ponatinib	PD-173074_[PD-173074]	FGFR3	158.192	0.192733	0.134587	109.307	57.3743	80.387	9.14897	1.7434	FGFR3
FLT1	Vandetanib (Caprelsa®), Sorafenib (Nexavar®), Sunitinib (Sutent®), Cabozantinib (Cometriq™), Pazopanib hydrochloride (Votrient®), X-82	AMG-706_[AMG-706], Axitinib_[AG-013736], Pazopanib_[GW786034]	FLT1	0.19856	0.0164129	1.82181	0.0123051	0.00566156	0.33642	0	0.455136	FLT1
FLT3	Cabozantinib (Cometriq™), Sunitinib malate (Sutent®), Dovitinib	CEP-701_[CEP-701], Sorafenib_[BAY-43-9006,Nexavar], Sunitinib_[Sutent], VX-680_[MK-045,MK-0457,VX-68]	FLT3	0	0	0.236608	0.00563041	0	0	0	0.234286	FLT3
FLT4	Vandetanib (Caprelsa®), Sorafenib (Nexavar®), Sunitinib (Sutent®), Regorafenib (Stivarga®), Cabozantinib (Cometriq™), Pazopanib hydrochloride (Votrient®), X-82	AMG-706_[AMG-706], Axitinib_[AG-013736], Pazopanib_[GW786034]	FLT4	0	0.00600101	0	0.00476575	0.00365132	0.064853	0.00666503	0.0079337	FLT4
FNTA		FTI-277, Tipifarnib	FNTA	33.1341	69.3044	27.4896	35.4165	27.4084	17.323	43.6019	22.6764	FNTA
GNAS	MEK or ERK inhibitors		GNAS	321.265	768.383	401.368	265.401	592.92	567.054	417.363	364.305	GNAS
GSK3A		SB 216763_[SB 216763]	GSK3A	18.9576	214.316	30.9325	25.2327	33.6953	50.875	20.8778	28.4967	GSK3A
GSK3B		CHIR-99021_[CT 99021], SB 216763_[SB 216763]	GSK3B	20.1024	16.5968	7.63112	14.5708	8.52769	15.7038	14.2038	7.79083	GSK3B
HDAC1	Vorinostat (Zolinza®), Romidepsin (Istodax®)	MS-275_[MS275], Vorinostat_[SAHA]	HDAC1	87.0207	115.927	78.7808	65.7092	54.7759	77.7932	60.3146	71.9414	HDAC1
HDAC10	Vorinostat (Zolinza®), Romidepsin (Istodax®)	MS-275_[MS275], Vorinostat_[SAHA]	HDAC10	5.38514	5.71692	8.03399	5.57999	10.8912	4.37499	2.49261	8.63826	HDAC10
HDAC11	Vorinostat (Zolinza®), Romidepsin (Istodax®)	MS-275_[MS275], Vorinostat_[SAHA]	HDAC11	8.35831	2.18286	0.36979	3.30993	1.63532	7.0957	3.65851	0.752671	HDAC11
HDAC2	Vorinostat (Zolinza®), Romidepsin (Istodax®)	MS-275_[MS275], Vorinostat_[SAHA]	HDAC2	15.2027	22.4708	12.0641	7.39013	12.6131	17.1601	13.9282	8.63858	HDAC2
HDAC3	Vorinostat (Zolinza®), Romidepsin (Istodax®)	MS-275_[MS275], Vorinostat_[SAHA]	HDAC3	30.1035	54.0011	41.6255	35.6514	23.3905	24.0539	43.0524	40.7453	HDAC3
HDAC4	Vorinostat (Zolinza®), Romidepsin (Istodax®)	MS-275_[MS275], Vorinostat_[SAHA]	HDAC4	2.23155	1.19326	0.731301	1.64442	1.31648	0.791975	1.86795	1.42203	HDAC4
HDAC5	Vorinostat (Zolinza®), Romidepsin (Istodax®)	MS-275_[MS275], Vorinostat_[SAHA]	HDAC5	6.53592	12.1552	3.75611	16.3575	15.6302	16.8004	5.37461	5.0855	HDAC5
HDAC6	Vorinostat (Zolinza®), Romidepsin (Istodax®)	MS-275_[MS275], Vorinostat_[SAHA]	HDAC6	9.89564	5.80825	11.9414	8.94189	16.7	16.5294	15.286	11.7236	HDAC6
HDAC7	Vorinostat (Zolinza®), Romidepsin (Istodax®)	MS-275_[MS275], Vorinostat_[SAHA]	HDAC7	12.4348	23.9787	11.1204	32.4828	14.4777	8.32838	18.5231	21.9693	HDAC7
HDAC8	Vorinostat (Zolinza®), Romidepsin (Istodax®)	MS-275_[MS275], Vorinostat_[SAHA]	HDAC8	8.21185	19.0531	8.14988	6.45615	5.71129	6.01024	10.1246	6.57791	HDAC8
HDAC9	Vorinostat (Zolinza®), Romidepsin (Istodax®)	MS-275_[MS275], Vorinostat_[SAHA]	HDAC9	0.856497	7.26895	6.83215	0.995964	0.0443344	0.393821	2.11359	6.84578	HDAC9
HSP90AA1		17-AAG_[17-AAG], AUY922_[VER-52296,NVP-AUY922], CCT007093	HSP90AA1	229.389	691.601	432.513	252.312	463.844	335.074	474.045	250.042	HSP90AA1
HSP90AB1		17-AAG_[17-AAG], AUY922_[VER-52296,NVP-AUY922], CCT007093	HSP90AB1	346.598	1176	679.18	405	337.395	252.668	644.631	379.553	HSP90AB1
HSPA14	HSPA14	Elesclomol	HSPA14	10.4643	30.2212	13.5949	8.47088	11.1858	12.7548	10.6174	11.3054	HSPA14
HSPA1A	HSPA1A	Elesclomol	HSPA1A	92.4223	137.892	54.9082	160.996	38.9589	48.7437	126.276	31.2893	HSPA1A
HSPA1B	HSPA1B	Elesclomol	HSPA1B	98.3115	179.182	53.8038	161.193	72.4491	86.2546	114.633	29.0104	HSPA1B
HSPA4	HSPA4	Elesclomol	HSPA4	53.2468	41.0022	54.9773	28.4689	28.1201	19.5158	41.4526	34.416	HSPA4
IGF1R	BMS-536924, Ganitumab (AMG-479), Linsitinib (OSI-906)	OSI-906_[OSI-906], BMS-536924_[KIN001-126], BMS-754807	IGF1R	3.35247	3.47349	0.0498845	9.48674	6.4405	9.20925	7.0251	1.18935	IGF1R
IKBKB		BX-795_[BX 795]	IKBKB	11.7813	18.0404	14.7095	21.6368	10.3639	7.1191	11.0481	13.7141	IKBKB
IKBKE		KIN001-135_[KIN001-135]	IKBKE	6.09719	0.981985	7.60574	5.78751	1.5848	2.95534	8.17901	8.00755	IKBKE
IL2RA	Denileukin diftitox (Ontak¨)		IL2RA	0.145646	0.154005	6.59429	0.237875	0.0104192	0.0185085	1.1691	10.8289	IL2RA
ITK		BMS-509744_[KIN001-127]	ITK	0.457375	0.781118	2.17785	0.295402	0	0.0200997	0.213449	14.441	ITK
JAK1	Ruxolitinib (INCB018424)		JAK1	26.7001	43.5086	75.0059	25.6011	15.334	36.9996	40.5629	76.1395	JAK1
JAK2	JAK2 inhibitors, AZD1480, Ruxolitinib (INCB018424)	CEP-701_[CEP-701], VX-680_[MK-045,MK-0457,VX-68]	JAK2	9.26525	8.57676	14.5676	15.4794	1.36611	2.22859	6.37628	12.8109	JAK2
JAK3	Tofacitinib citrate		JAK3	0.316212	0.918213	22.0508	0.278325	0.636591	0.287976	1.24448	28.066	JAK3
KDR	Vandetanib (Caprelsa®), Sorafenib (Nexavar®), Sunitinib malate (Sutent®), Regorafenib (Stivarga®), Cabozantinib (Cometriq™), Pazopanib hydrochloride (Votrient®), X-82	AMG-706_[AMG-706], Axitinib_[AG-013736], Pazopanib_[GW786034], Sorafenib_[BAY-43-9006,Nexavar], Sunitinib_[Sutent]	KDR	0.00357895	0.00441387	0.00817887	0	0.128852	0.095346	0	0.326816	KDR
KIF11		S-Trityl-L-cysteine_[NSC 83265]	KIF11	8.51959	17.7053	23.3917	15.1155	4.98419	5.60189	14.8693	17.0715	KIF11
KIT	Nilotinib (Tasigna®), Pazopanib (Votrient®), Imatinib mesylate (Gleevec®), Regorafenib (Stivarga®), Sunitinib malate (Sutent®)	AMG-706_[AMG-706], Axitinib_[AG-013736], Dasatinib_[KIN001-005], Imatinib_[Gleevec,STI-571], Midostaurin_[PKC 412], Pazopanib_[GW786034], Sorafenib_[BAY-43-9006,Nexavar], Sunitinib_[Sutent]	KIT	0.687847	0	0.0241132	0.00826409	0.00949671	0.511687	0.0115602	0.0206406	KIT
KRAS	Resistance to cetuximab and panitumumab		KRAS	14.2525	20.7028	10.6555	16.8089	12.8401	9.89794	9.63184	13.6817	KRAS
LCK	Nilotinib (Tasigna¨)		LCK	1.67687	2.29954	1.16047	0.811599	0.190126	1.93892	1.13503	24.2395	LCK
LRP1B	Candidate melanoma gene. Presently unknown		LRP1B	0.0167009	0.0221772	0	0.127005	0.000962626	0.00341849	0.0263792	0	LRP1B
LYN	Dasatinib		LYN	17.081	1.87623	49.0826	7.99153	13.3427	3.48527	14.2969	32.9953	LYN
MAP2K1	Pimasertib, Selumetinib, Refametinib, Cobimetinib, Trametinib	AZD6244, CI-1040_[PD-18435,PD-184352], PD-0325901_[PD-0325901], RDEA119_[RDEA119]	MAP2K1	17.1226	40.0366	26.1034	17.8499	19.3767	24.3305	27.2088	28.8781	MAP2K1
MAP2K2		AZD6244, CI-1040_[PD-18435,PD-184352], PD-0325901_[PD-0325901], RDEA119_[RDEA119]	MAP2K2	43.632	54.3163	47.2001	40.0662	46.7224	42.9716	38.7733	59.7983	MAP2K2
MAPK1	BVD-523, MK-8353		MAPK1	30.4057	46.3832	9.78862	27.6194	17.2418	37.0343	32.3463	13.4883	MAPK1
MAPK11	Nilotinib (Tasigna¨)		MAPK11	0.935599	0.989505	6.09055	1.86272	1.67277	0.931167	1.45306	9.9946	MAPK11
MAPK14		BIRB 0796, VX-702	MAPK14	16.3752	26.1492	9.7128	21.1045	13.9859	8.71026	16.3251	14.2772	MAPK14
MAPK7		XMD8-85_[XMD8-85]	MAPK7	6.67908	32.032	3.73454	6.00839	10.4767	8.31032	7.08777	4.81421	MAPK7
MAPK8		AS601245_[AS601245], JNK Inhibitor VIII_[JNK Inhibitor VIII], JNK-9L_[KIN001-204]	MAPK8	10.5934	20.2186	17.7139	8.87345	2.63621	15.7741	19.1251	20.9707	MAPK8
MAPK9		BIRB 0796	MAPK9	12.8797	17.6347	9.04971	12.8667	15.0338	8.90837	10.0536	9.94204	MAPK9
MCL1	Subutoclax (ONT-701), Gossypol, BI-97C1	Obatoclax Mesylate	MCL1	95.5527	344.344	175.135	107.302	110.907	104.725	124.603	161.916	MCL1
MDM2	Nutlins, RO5045337	JNJ-26854165, Nutlin-3a_[Nutlin-3a (-) enantiomer]	MDM2	21.4307	6.47712	31.7354	24.4475	81.836	33.1427	7.49265	20.2756	MDM2
MET	Cabozantinib (Cometriq™)	PF-02341066_[Crizotinib,KIN001-023], PHA-665752	MET	4.66933	20.8809	0.186427	36.7116	7.81414	9.70252	43.8875	5.09638	MET
MLH1	Presently unknown		MLH1	13.6507	22.6464	29.5618	8.7899	8.90098	19.3856	9.94135	18.9939	MLH1
MS4A1	Rituximab (Rituxan), Ibritumomab tiuxetan (Zevalin¨), Ofatumumab (Arzerra®), Tositumomab, 131I-tositumomab (Bexxar®)		MS4A1	0.0668169	0.173129	288.062	0.151072	0.123932	0.228707	0.109879	165.715	MS4A1
MSH6	Prognostic factor		MSH6	14.3798	38.1196	16.1507	19.482	19.1336	19.5477	20.1374	12.39	MSH6
MST1R	MGCD265		MST1R	15.6367	0.949403	0.19488	3.30937	4.58368	1.66494	6.40623	1.90309	MST1R
MTOR	Temsirolimus (Torisel®), AZD8055, OSI-027, AZD2014	AZD8055_[AZD8055], JW-7-52-1, NVP-BEZ235_[BEZ235], Rapamycin_[AY-22989,Sirolimus,WY-090217], Temsirolimus_[CCI-779]	MTOR	10.2266	10.6973	14.2981	6.68211	9.31148	13.9516	9.44614	11.9915	MTOR
MYC	Presently unknown		MYC	35.6227	56.5141	28.9171	20.1111	0.44238	12.8595	38.1753	16.4093	MYC
NAIP			NAIP	3.69637	1.26935	3.51608	5.26901	5.04578	0.48896	0.176832	2.53351	NAIP
NF1	Presently unknown		NF1	6.48366	7.14018	5.99866	6.76049	6.18632	9.72257	15.0019	5.29802	NF1
NFKB1		Parthenolide	NFKB1	17.8091	13.5832	35.7837	20.7378	7.36465	11.2116	24.3411	30.719	NFKB1
NTRK1		CEP-701_[CEP-701], GW 441756	NTRK1	0.06003	0.108742	0.0605491	0.0172797	0.00662539	0.0588563	0.0705394	0.167811	NTRK1
NTRK2	Regorafenib, Cabozantinib (Cometriq)		NTRK2	1.01994	0.0928285	0.309372	0.106912	0.0113718	0.162425	0.121619	0.635652	NTRK2
P4HA1		DMOG_[Dimethyloxalylglcine]	P4HA1	28.6255	81.208	27.1717	15.7957	7.43345	17.6916	35.5471	19.1805	P4HA1
P4HA2		DMOG_[Dimethyloxalylglcine]	P4HA2	14.9084	7.27899	1.85956	13.8617	16.4839	16.6991	43.1619	5.05742	P4HA2
P4HA3		DMOG_[Dimethyloxalylglcine]	P4HA3	0	0.821984	0.0115626	0	0.113877	0.242806	0.968874	0.0329172	P4HA3
P4HB		DMOG_[Dimethyloxalylglcine]	P4HB	259.561	119.119	211.788	219.286	283.661	608.266	286.163	234.247	P4HB
P4HTM		DMOG_[Dimethyloxalylglcine]	P4HTM	1.59941	8.52618	4.58726	11.8614	27.6232	20.8734	4.98319	7.49038	P4HTM
PAK1		IPA-3_[IPA-3]	PAK1	13.6493	14.1874	75.8941	31.6365	23.2782	9.33822	26.6707	44.8092	PAK1
PAK2		IPA-3_[IPA-3]	PAK2	9.41914	30.9199	12.7661	23.3541	9.93876	22.8837	29.1748	12.727	PAK2
PAK3		IPA-3_[IPA-3]	PAK3	0	4.44988	0.0281079	0	0.133175	0.111076	1.22295	0.0400397	PAK3
PAK4		IPA-3_[IPA-3]	PAK4	19.3864	163.254	4.58416	22.7066	32.0043	33.1636	14.6695	4.79838	PAK4
PARP1		ABT-888_[ABT-888], AG-014699_[PF-01367338], AZD-2281_[KU-0059436, Olaparib]	PARP1	38.1442	54.7521	71.0662	50.4477	13.9457	35.3669	52.2075	66.2042	PARP1
PARP2		ABT-888_[ABT-888], AG-014699_[PF-01367338], AZD-2281_[KU-0059436, Olaparib]	PARP2	14.8414	19.0138	19.369	8.80214	26.2109	19.1645	17.3617	14.7335	PARP2
PDCD1	Nivolumab (BMS-936558), Pidilizumab		PDCD1	0.513104	1.14512	16.9145	0.321203	0.00821454	0	0.479153	12.9067	PDCD1
PDGFRA	Sorafenib (Nexavar®), Sunitinib (Sutent®), Regorafenib (Stivarga®), Imatinib mesylate (Gleevec®), Nilotinib (Tasigna®), Pazopanib hydrochloride (Votrient®)	AMG-706_[AMG-706], Axitinib_[AG-013736], Dasatinib_[KIN001-005], Imatinib_[Gleevec,STI-571], Pazopanib_[GW786034], Sorafenib_[BAY-43-9006,Nexavar], Sunitinib_[Sutent]	PDGFRA	0.0493207	0.85155	0.0601056	4.03751	0.0073977	0.481706	0.0360227	0.42893	PDGFRA
PDGFRB	Sorafenib (Nexavar®), Sunitinib malate (Sutent®), Regorafenib (Stivarga®), Imatinib mesylate (Gleevec®), Nilotinib (Tasigna®), Pazopanib hydrochloride (Votrient®)	AMG-706_[AMG-706], Axitinib_[AG-013736], Dasatinib_[KIN001-005], Imatinib_[Gleevec,STI-571], Pazopanib_[GW786034], Sorafenib_[BAY-43-9006,Nexavar], Sunitinib_[Sutent]	PDGFRB	0.0759968	0.192141	0.0868442	0.0781462	0.0199525	10.2558	0.124902	0.408948	PDGFRB
PDK1		BX-795_[BX 795]	PDK1	18.2639	3.84252	12.8452	17.6835	6.31705	7.31923	8.92208	10.0743	PDK1
PGF	Ziv-aflibercept (Zaltrap¨)		PGF	7.17298	0.406562	1.0441	5.47224	2.66496	11.3492	9.00117	8.77537	PGF
PIK3CA	PI3 kinase/mTOR inhibitors: BAY 80-6946, Buparlisib (BKM120), BYL719	GDC0941, NVP-BEZ235_[BEZ235]	PIK3CA	5.56459	12.2494	9.72043	10.9681	2.87046	8.32806	9.38159	6.79815	PIK3CA
PIK3CB	BAY1082439	AZD6482_[AZD6482 (KIN001-193)], GDC0941, NVP-BEZ235_[BEZ235], WO2009093972_[AZD6482]	PIK3CB	12.2593	10.4025	4.98616	8.4232	3.56329	5.54188	6.19042	3.85395	PIK3CB
PIK3CD	PI3 kinase/mTOR inhibitors: CAL-101, GS-1101, IPI-145	GDC0941, NVP-BEZ235_[BEZ235]	PIK3CD	0.611088	4.99805	28.0337	0.6221	0.0361924	0.160693	4.63645	30.0022	PIK3CD
PIK3CG		GDC0941, NVP-BEZ235_[BEZ235]	PIK3CG	0.125398	0.449007	12.1953	0.122811	0.115317	1.06712	0.099728	19.1684	PIK3CG
PIM3		SL 0101-1	PIM3	18.0364	13.295	34.8989	19.5686	35.6589	23.1576	23.9099	36.9538	PIM3
PLK1	BI 6727 (Volasertib), GSK-461364, ON 01910.Na	BI-2536_[KIN001-124], BI-D1870_[BI-D1870], GW843682X_[KIN001-134]	PLK1	16.4662	45.7411	29.6801	20.1303	16.2332	13.9616	36.9065	26.3497	PLK1
PLK2		BI-2536_[KIN001-124]	PLK2	18.7921	24.3037	0.662202	19.555	29.8279	21.2267	36.1726	5.29856	PLK2
PLK3		BI-2536_[KIN001-124]	PLK3	7.14308	11.1546	6.34141	2.46743	4.01801	12.1958	11.9116	9.50151	PLK3
PPM1D		CCT007093	PPM1D	4.35622	3.69669	3.31621	2.12443	4.2062	4.30542	2.50723	2.35787	PPM1D
PPP1R15A		Salubrinal_[3-Phenyl-N-[2,2,2-trichloro-1-[[(8-quinolinylamino)thioxomethyl]amino]ethyl]-2-propenamide]	PPP1R15A	23.0414	69.3289	39.5641	19.0356	47.2254	97.3955	45.8824	32.8764	PPP1R15A
PRKAA1		A-769662, AICAR_[N1-(b-D-Ribofuranosyl)-5-aminoimidazole-4-carboxamide], Metformin_[1,1-Dimethylbiguanide hydrochloride]	PRKAA1	12.0519	26.6308	12.4507	47.6364	13.9403	9.44022	33.9623	11.5573	PRKAA1
PRKCA	Midostaurin (PKC412)	Bryostatin 1_[Bryostatin 1]	PRKCA	0.379222	8.90941	0.111772	0.0694647	0.90425	6.55649	1.85922	0.259318	PRKCA
PRKCB	Enzastaurin hydrochloride (LY-317615) - Most selective for PRKCB	Bryostatin 1_[Bryostatin 1]	PRKCB	0.116058	0.215303	47.0797	0.0976141	0.010058	0.088738	0.250803	30.0008	PRKCB
PRKCD		Bryostatin 1_[Bryostatin 1]	PRKCD	32.8651	14.9531	72.1915	16.1837	23.7537	38.0369	12.5898	59.6786	PRKCD
PRKCE	Enzastaurin hydrochloride (LY-317615)	Bryostatin 1_[Bryostatin 1]	PRKCE	0.437131	1.07825	0.796584	0.57466	1.12262	2.26657	0.954701	1.5412	PRKCE
PRKCG	Enzastaurin hydrochloride (LY-317615)		PRKCG	0	0.0264365	0.237036	0	0.0107322	0.00953235	0	0.174722	PRKCG
PRKCI		Bryostatin 1_[Bryostatin 1]	PRKCI	13.6965	25.7281	1.17046	21.3729	22.7619	9.71918	17.236	2.94579	PRKCI
PRKCQ		Bryostatin 1_[Bryostatin 1]	PRKCQ	0.231225	1.23325	0.232109	0.198768	0	0	1.20227	4.24735	PRKCQ
PRKCZ		Bryostatin 1_[Bryostatin 1]	PRKCZ	13.3214	10.9906	2.83577	7.52836	6.17676	12.0201	7.86716	3.50829	PRKCZ
PRKDC		NU-7441_[NU-7432,KU-57788]	PRKDC	17.7812	31.3174	28.0274	22.6637	19.0545	46.1176	42.7926	20.0347	PRKDC
PSENEN		BMS-708163_[Avagacestat], Z-LLNle-CHO_[Z-L-Norleucine-CHO]	PSENEN	53.1392	347.702	45.8358	43.3251	114.723	152.983	49.5665	50.9185	PSENEN
PTK2	Masitinib (AB1010), VS-6063	PF-562271_[(KIN001-205)]	PTK2	9.39333	20.5676	0.518269	27.8011	42.1285	30.3385	24.9575	2.57055	PTK2
PTPN11		NSC-87877	PTPN11	17.9625	31.623	28.9864	19.516	7.33548	12.8482	37.2864	20.8696	PTPN11
PTPN6		NSC-87877	PTPN6	13.3159	6.31877	165.178	13.7335	18.9253	10.0924	15.679	125.578	PTPN6
RAC1		EHT 1864	RAC1	354.68	293.544	53.8175	178.253	126.035	136.747	179.362	64.2893	RAC1
RAF1	Sorafenib tosylate (Nexavar¨), Regorafenib (Stivarga®)		RAF1	31.7153	43.0267	39.2431	25.7186	40.8956	95.832	20.8554	38.527	RAF1
RARA	Alitretinoin (Panretin®), Tretinoin (Vesanoid®)	ATRA_[Tretinoin]	RARA	3.02053	3.0349	10.9123	5.48423	4.53935	4.54829	7.51765	13.8685	RARA
RARB	Alitretinoin (Panretin®), Tretinoin (Vesanoid®)	ATRA_[Tretinoin]	RARB	0.259884	0.030059	0.0419709	1.00402	0.842544	0.753812	0.0333981	0.0132432	RARB
RARG	Alitretinoin (Panretin®)	ATRA_[Tretinoin]	RARG	90.1434	7.73652	2.59885	84.2283	39.7084	24.8921	24.2553	8.21138	RARG
RB1	Presently unknown		RB1	13.0829	0.881395	22.0502	15.9641	0.0412486	16.0561	13.5476	17.6062	RB1
RET	RET inhibitors: Sorafenib, Sunitinib, Regorafenib (Stivarga®), Cabozantinib (Cometriq™), AMG706	AMG-706_[AMG-706], CEP-701_[CEP-701]	RET	0.0211527	0.0586758	0.00604653	0.0103607	0.0104297	0.0705018	0.110847	0.193878	RET
RICTOR	Presently unknown, but mostlikely mTOR inhibitor-related		RICTOR	3.7387	6.58864	5.29095	19.3415	4.97025	4.66566	12.5743	7.68652	RICTOR
ROCK1		GSK269962A_[KIN001-155]	ROCK1	11.3335	18.7412	21.3619	8.26889	7.91898	12.3179	20.641	19.1249	ROCK1
ROCK2		GSK269962A_[KIN001-155]	ROCK2	6.77274	8.21922	6.19361	9.31605	10.4834	12.005	11.2653	6.08408	ROCK2
ROS1	Crizotinib		ROS1	0	0	0.0100219	2.84049	0.684163	0.00778819	1.61383	0.00953725	ROS1
RPS6KA1		BI-D1870_[BI-D1870], CMK_[KIN001-128], SL 0101-1	RPS6KA1	23.5569	16.4689	43.3287	14.2678	9.33612	5.89114	14.5757	41.6184	RPS6KA1
RPS6KA2		BI-D1870_[BI-D1870], SL 0101-1	RPS6KA2	1.48093	0.00466831	0.16198	0.394534	6.48322	0.263372	10.7288	1.08274	RPS6KA2
RPS6KA3		BI-D1870_[BI-D1870], SL 0101-1	RPS6KA3	8.75247	4.51297	7.7801	16.4315	5.20633	10.6653	10.2591	13.8078	RPS6KA3
RPS6KA5		BI-D1870_[BI-D1870], SL 0101-1	RPS6KA5	9.88153	2.75094	1.95243	3.51006	2.15689	3.08093	6.7164	3.16659	RPS6KA5
RPS6KB1		PF-4708671	RPS6KB1	9.31616	9.44035	8.60051	8.661	6.18463	10.0513	16.7715	8.00282	RPS6KB1
RXRA	Bexarotene (Targretin®), Alitretinoin (Panretin®)	ATRA_[Tretinoin], Bexarotene_[LG-100069,LGD-1069]	RXRA	31.0227	2.40815	7.92235	33.6724	48.1438	49.7566	14.2774	6.80442	RXRA
RXRB	Bexarotene (Targretin®), Alitretinoin (Panretin®)	ATRA_[Tretinoin], Bexarotene_[LG-100069,LGD-1069]	RXRB	14.2173	33.5084	13.1236	14.7773	13.7698	7.58536	16.5255	13.7649	RXRB
RXRG	Bexarotene (Targretin®), Alitretinoin (Panretin®)	ATRA_[Tretinoin], Bexarotene_[LG-100069,LGD-1069]	RXRG	0	0	0	0	0.0106811	0.0189844	0	0	RXRG
SGK3		GSK-650394	SGK3	2.36695	1.54416	1.11197	2.13631	1.586	1.5566	3.88401	1.46143	SGK3
SLC19A1	Pralatrexate (Folotyn¨)		SLC19A1	1.27785	7.18015	6.89943	0.753132	13.1467	4.03196	5.404	6.265	SLC19A1
SMAD2	Presently unknown, but SMAD4 is a prognostic factor		SMAD2	7.09319	6.49714	6.35703	6.81899	6.85543	8.1946	8.59338	5.28254	SMAD2
SMAD4	Prognostic factor		SMAD4	6.4289	7.28538	5.10181	6.6355	7.04609	9.95571	9.62325	5.37723	SMAD4
SMO		Cyclopamine_[11-deoxojervine], GDC-0449	SMO	1.92898	0.0072989	0.108278	0.121742	0.0310987	0.473475	6.98871	0.578927	SMO
SRC	Bosutinib, Dasatinib (Sprycel®), KX2-391	A-770041_[A770041,KIN001-111], AZD-0530_[Saracatinib,KIN001-045], Bosutinib_[SKI-606], Dasatinib_[KIN001-005], WH-4-023_[KIN001-112]	SRC	22.964	7.88632	9.10106	40.6922	178.715	70.0928	28.6924	10.8474	SRC
STK11	Tumor suppressor, Known lung adenocarcinoma gene		STK11	17.6819	23.9435	15.9271	14.208	20.5446	16.9952	10.7552	16.6124	STK11
SYK	Fostamatinib disodium (R935788), GS-9973	BAY 61-3606	SYK	14.9386	0.1368	37.5804	14.8898	7.80828	15.8765	0.117922	23.957	SYK
TBK1		BX-795_[BX 795]	TBK1	11.656	19.1965	18.7428	16.9249	10.0518	8.6816	11.9044	12.7343	TBK1
TEC		Bosutinib_[SKI-606]	TEC	0.789338	3.07955	9.82271	1.19304	3.11282	1.41188	0.285068	6.37084	TEC
TEK	Regorafenib (Stivarga), Cabozantinib (Cometriq™), MGCD265		TEK	0	0.0113321	0	0	0	0.0734688	0.0440495	0	TEK
TNF		Lenalidomide	TNF	0.524834	1.01552	15.3813	0.44546	0.245834	0.797888	7.94298	13.8786	TNF
TNFRSF10A	Dulanermin		TNFRSF10A	7.43712	3.96727	5.39959	9.98965	3.16074	2.48467	19.987	3.79401	TNFRSF10A
TNFRSF10B	Dulanermin		TNFRSF10B	28.591	13.811	22.3354	29.9898	30.2724	11.9804	58.055	15.043	TNFRSF10B
TNFRSF8	Brentuximab vedotin (Adcetris®)		TNFRSF8	0.0240137	0.0593035	22.6541	0.0662887	0.0508838	0.0257895	0.0794892	21.0985	TNFRSF8
TOP1	Etirinotecan, irinotecan, topotecan	Camptothecin_[7-Ethyl-10-Hydroxy-Camptothecin,SN-38]	TOP1	23.1532	54.3249	56.9646	31.7264	28.741	14.9076	33.2744	38.914	TOP1
TOP2A	Mitoxantrone, Adriamycin, Etoposide	Etoposide	TOP2A	32.2609	64.1999	60.3987	34.0643	28.9262	41.0267	74.6275	43.5176	TOP2A
TOP2B	Mitoxantrone, Adriamycin, Etoposide	Etoposide	TOP2B	59.85	29.8857	24.532	28.2886	122.946	112.95	21.124	23.9706	TOP2B
TP53	Presently unknown		TP53	21.3489	25.3164	17.0668	1.8928	23.3523	17.4793	21.6766	13.9696	TP53
TSC1	mTOR inhibitors		TSC1	4.88007	4.16941	5.44393	4.8474	7.59088	9.50765	3.91496	6.32748	TSC1
VEGFA	Bevacizumab (Avastin®), Ziv-aflibercept (Zaltrap®)		VEGFA	84.3463	10.0513	12.6758	169.21	107.318	112.587	76.7155	24.814	VEGFA
VEGFB	Bevacizumab (Avastin®), Ziv-aflibercept (Zaltrap®)		VEGFB	10.7334	38.7506	20.2781	21.3706	16.8002	18.32	30.5302	19.3199	VEGFB
VEGFC	Bevacizumab (Avastin®), Ziv-aflibercept (Zaltrap®)		VEGFC	0.0555386	49.3055	0.0381904	0.936895	7.47264	1.87147	17.14	2.42716	VEGFC
WEE1		681640_[681640]	WEE1	11.0714	8.57623	14.1232	11.2711	26.4944	6.46432	25.0743	8.67743	WEE1
XIAP	CUDC-427, LCL161, HGS1029, AT-406	Embelin	XIAP	7.30917	7.03322	5.8097	9.65376	4.94537	12.6529	10.2072	6.43741	XIAP
ZAK	Nilotinib (Tasigna¨)		ZAK	6.62783	31.8568	7.51727	9.45492	5.17829	4.12773	18.8505	6.31113	ZAK
