# Supplementary material for: Development and Characterization of Bladder Cancer Patient-Derived Xenografts for Molecularly Guided Targeted Therapy
Source: PLoS One. 2015 Aug 13;10(8):e0134346. doi: 10.1371/journal.pone.0134346 (PMC4535951; doi:10.1371/journal.pone.0134346)
Supplement: S9 Table — (XLSX) [file pone.0134346.s012.xlsx]

## Sheet: Supp_Table_9
Supplementary table 9: Gene Expression Levels of Protein Tyrosine Kinases
Gene Symbol	Gene_Set	Gene Symbol	locus	BL0269F404_P0_FPKM	BL0293f563_P0_FPKM	BL0307f661_P0_FPKM	BL0382F1232_P0_FPKM	BL0429F1608_P0_FPKM	BL0440F1664_P0_FPKM	BL0479F1894_P0_FPKM	BL0515F013_P0_FPKM	tracking_id
AATK	Protein_Tyrosine_Kinases	AATK	chr17:79091095-79139872	0.184234	0.153245	0.0391759	0.296149	6.31401	0.731705	0.181927	0.0139729	AATK
ABL1	Protein_Tyrosine_Kinases	ABL1	chr9:133589267-133763062	10.7387	14.3689	11.0641	10.4658	11.0328	15.3183	13.4091	16.2816	ABL1
ABL2	Protein_Tyrosine_Kinases	ABL2	chr1:179068461-179198819	1.42089	8.85609	1.8251	3.0877	5.24092	3.73319	4.21266	4.27325	ABL2
ALK	Protein_Tyrosine_Kinases	ALK	chr2:29415639-30144477	0	0.00426128	0	0.00676711	0.124392	0.00920449	0.00946397	0.0281714	ALK
AXL	Protein_Tyrosine_Kinases	AXL	chr19:41725107-41767671	0.449279	599.951	0.548777	1.38855	0.507395	2.97253	12.7186	2.07474	AXL
BLK	Protein_Tyrosine_Kinases	BLK	chr8:11351520-11422108	0.0174875	0.0863047	37.6731	0.017143	0.006573	0	0.0239748	20.3036	BLK
BMX	Protein_Tyrosine_Kinases	BMX	chrX:15518899-15574652	0.045012	0	0	0	0.0270727	0.0240493	0.0246849	0.0146795	BMX
BTK	Protein_Tyrosine_Kinases	BTK	chrX:100604434-100641212	0.121351	0.267362	62.2654	0.0679765	0.065158	0.138913	0.047533	34.9265	BTK
CSF1R	Protein_Tyrosine_Kinases	CSF1R	chr5:149432853-149492935	0.248613	0.00681466	0.0442234	0.0487113	0.00414735	0.0220994	0.0075693	0.900892	CSF1R
CSK	Protein_Tyrosine_Kinases	CSK	chr15:75074424-75095539	33.1552	30.4215	117.445	23.3492	21.4677	20.9043	20.93	99.2716	CSK
DDR1	Protein_Tyrosine_Kinases	DDR1	chr6_mcf_hap5:2233817-2241824	0	0	0	0	0	0	0	0	DDR1
DDR1	Protein_Tyrosine_Kinases	DDR1	chr6_mann_hap4:2199945-2216014	0	0	0	0	0	0	0	0	DDR1
DDR1	Protein_Tyrosine_Kinases	DDR1	chr6:30851860-30867933	153.663	4.84614	2.00916	153.031	46.5005	39.2291	109.217	10.1582	DDR1
DDR1	Protein_Tyrosine_Kinases	DDR1	chr6_qbl_hap6:2144847-2160922	0	0	0	0	0	0	0	0	DDR1
DDR1	Protein_Tyrosine_Kinases	DDR1	chr6_dbb_hap3:2145962-2162051	0	0	0	0	0	0	0	0	DDR1
DDR1	Protein_Tyrosine_Kinases	DDR1	chr6_cox_hap2:2363958-2380033	0	0	0	0	0	0	0	0	DDR1
DDR2	Protein_Tyrosine_Kinases	DDR2	chr1:162602227-162750247	0.202422	0.200226	1.01738	0.165969	0.312756	1.41249	0.686747	1.05866	DDR2
EGFR	Protein_Tyrosine_Kinases	EGFR	chr7:55086724-55275031	21.0464	18.1222	0.456685	774.834	13.4476	10.6429	58.0531	5.29813	EGFR
EPHA1	Protein_Tyrosine_Kinases	EPHA1	chr7:143088204-143105985	40.9543	0.13871	0.151338	25.1602	14.4385	9.5125	9.37231	2.40522	EPHA1
EPHA2	Protein_Tyrosine_Kinases	EPHA2	chr1:16450831-16482582	42.7805	44.2663	0.133551	28.0312	27.2787	61.9371	15.2237	11.2632	EPHA2
EPHA3	Protein_Tyrosine_Kinases	EPHA3	chr3:89156673-89531284	0.0859191	0	0.0042687	2.31936	0.00632446	0.537448	0.0306973	0.013672	EPHA3
EPHA4	Protein_Tyrosine_Kinases	EPHA4	chr2:222282746-222437010	6.50038	0.025223	0.167469	1.09484	5.48884	3.13268	1.58251	1.24507	EPHA4
EPHA5	Protein_Tyrosine_Kinases	EPHA5	chr4:66185280-66535653	0	0	0.00315378	0.0513685	0	0.0036762	0.00378066	0	EPHA5
EPHA6	Protein_Tyrosine_Kinases	EPHA6	chr3:96533424-97467786	0.246775	0	0	6.70104	0	0.545864	0	0.00981477	EPHA6
EPHA7	Protein_Tyrosine_Kinases	EPHA7	chr6:93949739-94129300	0.00650679	1.32806	0	0.0605293	4.93018	0.801591	0.0133661	0.042441	EPHA7
EPHA8	Protein_Tyrosine_Kinases	EPHA8	chr1:22890003-22930087	0	0	0	0.00855512	0.0682832	0	0	0.0205732	EPHA8
EPHA10	Protein_Tyrosine_Kinases	EPHA10	chr1:38181645-38230824	0.145957	0.261912	0.0901619	0.849295	2.31621	1.71775	0.0918496	0.0900555	EPHA10
EPHB1	Protein_Tyrosine_Kinases	EPHB1	chr3:134514098-134979307	0.00467991	0.00577218	0.144444	0.36213	0	0.0623732	0.00641073	0.869966	EPHB1
EPHB2	Protein_Tyrosine_Kinases	EPHB2	chr1:23037330-23241823	0.0403862	2.5576	0.0307755	1.42449	1.7985	2.46452	15.8322	0.490415	EPHB2
EPHB3	Protein_Tyrosine_Kinases	EPHB3	chr3:184279586-184300196	9.24966	0.0706638	0.041684	17.7954	14.4795	3.99929	1.15588	1.44375	EPHB3
EPHB4	Protein_Tyrosine_Kinases	EPHB4	chr7:100400186-100425143	13.9473	8.61706	0.490199	38.1505	12.4062	12.8834	33.4181	5.57679	EPHB4
EPHB6	Protein_Tyrosine_Kinases	EPHB6	chr7:142552791-142568847	3.96021	0.107506	0.747471	2.60418	6.33811	7.11045	0.283599	3.46425	EPHB6
ERBB2	Protein_Tyrosine_Kinases	ERBB2	chr17:37844392-37884915	51.2582	19.2033	1.16159	59.1518	134.383	158.051	42.2478	2.72069	ERBB2
ERBB3	Protein_Tyrosine_Kinases	ERBB3	chr12:56473808-56497291	46.4868	0.439931	0.211123	55.5352	98.1242	46.0066	16.3607	5.14123	ERBB3
ERBB4	Protein_Tyrosine_Kinases	ERBB4	chr2:212240441-213403352	0.0161683	0.00443007	0.00615347	0.077381	0.202483	0.0765074	0.0122971	0	ERBB4
FER	Protein_Tyrosine_Kinases	FER	chr5:108083522-108523373	3.0795	3.48959	3.58529	3.19699	1.47971	1.4412	5.59662	2.18224	FER
FES	Protein_Tyrosine_Kinases	FES	chr15:91427664-91439006	3.87862	7.89016	0.0420307	0.301751	11.382	5.51174	2.24533	1.05071	FES
FGFR1	Protein_Tyrosine_Kinases	FGFR1	chr8:38268655-38326352	0.0308412	4.42894	2.72464	0.103585	6.37546	0.449487	3.22041	4.16924	FGFR1
FGFR2	Protein_Tyrosine_Kinases	FGFR2	chr10:123237843-123357972	1.55964	0.0443058	0.0411036	2.11877	7.50403	7.79533	12.852	0.365578	FGFR2
FGFR3	Protein_Tyrosine_Kinases	FGFR3	chr4:1795038-1810599	158.192	0.192733	0.134587	109.307	57.3743	80.387	9.14897	1.7434	FGFR3
FGFR4	Protein_Tyrosine_Kinases	FGFR4	chr5:176513920-176525126	0.214676	2.43527	0.0423563	0.102904	0.936642	0.434722	0.904536	0.152722	FGFR4
FGR	Protein_Tyrosine_Kinases	FGR	chr1:27938800-27961727	0.242271	0.0810554	71.3659	0.128815	0.15525	0.351062	0.0514695	15.8936	FGR
FLT1	Protein_Tyrosine_Kinases	FLT1	chr13:28874482-29069265	0.19856	0.0164129	1.82181	0.0123051	0.00566156	0.33642	0	0.455136	FLT1
FLT3	Protein_Tyrosine_Kinases	FLT3	chr13:28577410-28674729	0	0	0.236608	0.00563041	0	0	0	0.234286	FLT3
FLT4	Protein_Tyrosine_Kinases	FLT4	chr5:180028505-180076624	0	0.00600101	0	0.00476575	0.00365132	0.064853	0.00666503	0.0079337	FLT4
FRK	Protein_Tyrosine_Kinases	FRK	chr6:116262692-116381921	2.7071	0.243426	0.352311	1.79466	0.604944	2.98174	4.68435	0.592014	FRK
FYN	Protein_Tyrosine_Kinases	FYN	chr6:111981534-112194655	0.871896	5.01515	51.1145	0.974712	4.29439	2.78549	4.16564	36.2876	FYN
GSG2	Protein_Tyrosine_Kinases	GSG2	chr17:3627196-3629992	2.30312	3.11962	5.91786	1.47601	2.28153	1.62344	2.50577	5.13442	GSG2
HCK	Protein_Tyrosine_Kinases	HCK	chr20:30639990-30689657	0.384811	0.0396216	24.0191	0.0104921	0	0.0286101	0.0439804	27.4024	HCK
IGF1R	Protein_Tyrosine_Kinases	IGF1R	chr15:99192760-99507759	3.35247	3.47349	0.0498845	9.48674	6.4405	9.20925	7.0251	1.18935	IGF1R
ILK	Protein_Tyrosine_Kinases	ILK	chr11:6624963-6632099	32.5582	72.5646	43.5692	14.1961	39.1544	21.795	39.6313	41.8339	ILK
INSR	Protein_Tyrosine_Kinases	INSR	chr19:7112265-7294011	0.856228	0.00879121	2.68944	0.535919	3.92901	3.02994	1.36186	3.34822	INSR
INSRR	Protein_Tyrosine_Kinases	INSRR	chr1:156810664-156828712	0.0157298	0.0194019	0.00599509	0.00513632	0.00393557	0	0	0.0256498	INSRR
IRAK4	Protein_Tyrosine_Kinases	IRAK4	chr12:44152746-44183346	5.08866	6.4605	8.60021	11.5861	5.71908	3.98464	2.81404	9.81859	IRAK4
ITK	Protein_Tyrosine_Kinases	ITK	chr5:156607906-156682109	0.457375	0.781118	2.17785	0.295402	0	0.0200997	0.213449	14.441	ITK
JAK1	Protein_Tyrosine_Kinases	JAK1	chr1:65298905-65432187	26.7001	43.5086	75.0059	25.6011	15.334	36.9996	40.5629	76.1395	JAK1
JAK2	Protein_Tyrosine_Kinases	JAK2	chr9:4985244-5128183	9.26525	8.57676	14.5676	15.4794	1.36611	2.22859	6.37628	12.8109	JAK2
JAK3	Protein_Tyrosine_Kinases	JAK3	chr19:17935592-17958841	0.316212	0.918213	22.0508	0.278325	0.636591	0.287976	1.24448	28.066	JAK3
KDR	Protein_Tyrosine_Kinases	KDR	chr4:55944425-55991762	0.00357895	0.00441387	0.00817887	0	0.128852	0.095346	0	0.326816	KDR
KIT	Protein_Tyrosine_Kinases	KIT	chr4:55524094-55606881	0.687847	0	0.0241132	0.00826409	0.00949671	0.511687	0.0115602	0.0206406	KIT
KSR1	Protein_Tyrosine_Kinases	KSR1	chr17:25799035-25950718	2.64988	1.56699	14.3171	3.24574	4.44125	4.14353	4.31194	13.4564	KSR1
LCK	Protein_Tyrosine_Kinases	LCK	chr1:32716839-32751766	1.67687	2.29954	1.16047	0.811599	0.190126	1.93892	1.13503	24.2395	LCK
LMTK2	Protein_Tyrosine_Kinases	LMTK2	chr7:97736196-97838944	5.12627	3.214	3.30252	25.5753	6.72438	12.8442	6.67753	6.33383	LMTK2
LMTK3	Protein_Tyrosine_Kinases	LMTK3	chr19:48988527-49016446	1.68988	0.541363	0.015051	0.778127	1.57094	0.614161	1.48504	0.300612	LMTK3
LTK	Protein_Tyrosine_Kinases	LTK	chr15:41795839-41806085	0.0228607	3.66149	0.0697693	0.0298737	0.84167	0.457715	0.125337	0.584026	LTK
LYN	Protein_Tyrosine_Kinases	LYN	chr8:56792385-56925006	17.081	1.87623	49.0826	7.99153	13.3427	3.48527	14.2969	32.9953	LYN
MATK	Protein_Tyrosine_Kinases	MATK	chr19:3777966-3801810	0.323144	0.180194	4.36767	0.202782	0	0.0488187	0.0166865	1.14018	MATK
MERTK	Protein_Tyrosine_Kinases	MERTK	chr2:112656190-112786945	0.0732986	9.68967	0.111784	0.10174	4.09118	0.928746	0.636097	0.23905	MERTK
MET	Protein_Tyrosine_Kinases	MET	chr7:116312458-116438440	4.66933	20.8809	0.186427	36.7116	7.81414	9.70252	43.8875	5.09638	MET
ZAK	Protein_Tyrosine_Kinases	ZAK	chr2:173940564-174132737	6.62783	31.8568	7.51727	9.45492	5.17829	4.12773	18.8505	6.31113	ZAK
MST1R	Protein_Tyrosine_Kinases	MST1R	chr3:49924435-49941306	15.6367	0.949403	0.19488	3.30937	4.58368	1.66494	6.40623	1.90309	MST1R
MUSK	Protein_Tyrosine_Kinases	MUSK	chr9:113431050-113563278	0.101418	0	0	0.0813451	0	0.0492659	0	0	MUSK
NPR1	Protein_Tyrosine_Kinases	NPR1	chr1:153651163-153666468	0.0420301	0.453619	0.282335	0.0102932	0.165626	0.0560335	0.12236	0.162774	NPR1
NTRK1	Protein_Tyrosine_Kinases	NTRK1	chr1:156785541-156851642	0.06003	0.108742	0.0605491	0.0172797	0.00662539	0.0588563	0.0705394	0.167811	NTRK1
NTRK2	Protein_Tyrosine_Kinases	NTRK2	chr9:87283465-87638505	1.01994	0.0928285	0.309372	0.106912	0.0113718	0.162425	0.121619	0.635652	NTRK2
NTRK3	Protein_Tyrosine_Kinases	NTRK3	chr15:88419987-88799962	0.00533384	0	0	0.00522515	0.028026	0.0891921	0.00730748	0	NTRK3
PDGFRA	Protein_Tyrosine_Kinases	PDGFRA	chr4:55095263-55164412	0.0493207	0.85155	0.0601056	4.03751	0.0073977	0.481706	0.0360227	0.42893	PDGFRA
PDGFRB	Protein_Tyrosine_Kinases	PDGFRB	chr5:149493401-149535422	0.0759968	0.192141	0.0868442	0.0781462	0.0199525	10.2558	0.124902	0.408948	PDGFRB
PLK4	Protein_Tyrosine_Kinases	PLK4	chr4:128802015-128820377	5.08326	11.7972	14.3938	7.92917	5.88465	4.77012	10.1608	9.22381	PLK4
PTK2	Protein_Tyrosine_Kinases	PTK2	chr8:141668480-142011412	9.39333	20.5676	0.518269	27.8011	42.1285	30.3385	24.9575	2.57055	PTK2
PTK2B	Protein_Tyrosine_Kinases	PTK2B	chr8:27168998-27316908	12.8872	0.906482	102.359	13.022	5.80961	5.4922	18.2547	83.0853	PTK2B
PTK6	Protein_Tyrosine_Kinases	PTK6	chr20:62159775-62168723	25.6547	1.15821	0.545424	17.4413	28.0142	23.7047	5.26267	1.29656	PTK6
PTK7	Protein_Tyrosine_Kinases	PTK7	chr6:43044028-43129457	20.5543	14.4076	0.13738	10.4474	14.3086	1.88882	47.0962	2.00682	PTK7
RET	Protein_Tyrosine_Kinases	RET	chr10:43572516-43625797	0.0211527	0.0586758	0.00604653	0.0103607	0.0104297	0.0705018	0.110847	0.193878	RET
ROR1	Protein_Tyrosine_Kinases	ROR1	chr1:64239689-64644707	0.109378	0.0369539	0.125793	0.128563	0	0.763739	0.371203	0.0789091	ROR1
ROR2	Protein_Tyrosine_Kinases	ROR2	chr9:94484877-94712444	0.00537206	4.75765	0.00614267	0.0315758	0	0.021487	3.03228	0.586917	ROR2
ROS1	Protein_Tyrosine_Kinases	ROS1	chr6:117609529-117747018	0	0	0.0100219	2.84049	0.684163	0.00778819	1.61383	0.00953725	ROS1
RYK	Protein_Tyrosine_Kinases	RYK	chr3:133875977-133969586	18.4132	40.0427	4.90693	34.1115	19.1651	29.1118	24.001	4.6736	RYK
PKDCC	Protein_Tyrosine_Kinases	PKDCC	chr2:42275160-42285668	2.27916	0.268888	0	0.0534124	0	0.436658	0.0497986	0.0444211	PKDCC
SRC	Protein_Tyrosine_Kinases	SRC	chr20:35973087-36033821	22.964	7.88632	9.10106	40.6922	178.715	70.0928	28.6924	10.8474	SRC
SRMS	Protein_Tyrosine_Kinases	SRMS	chr20:62172162-62178857	0.0474602	0	0.690265	0.248492	2.11147	4.43192	0.086879	0.103191	SRMS
STYK1	Protein_Tyrosine_Kinases	STYK1	chr12:10771537-10826891	8.39829	2.40906	0.119871	6.70557	9.9243	2.82601	2.57391	3.95288	STYK1
SYK	Protein_Tyrosine_Kinases	SYK	chr9:93564011-93660842	14.9386	0.1368	37.5804	14.8898	7.80828	15.8765	0.117922	23.957	SYK
TEC	Protein_Tyrosine_Kinases	TEC	chr4:48137799-48271814	0.789338	3.07955	9.82271	1.19304	3.11282	1.41188	0.285068	6.37084	TEC
TEK	Protein_Tyrosine_Kinases	TEK	chr9:27109146-27230172	0	0.0113321	0	0	0	0.0734688	0.0440495	0	TEK
TEX14	Protein_Tyrosine_Kinases	TEX14	chr17:56634037-56769416	0.0227256	0.459685	0.244186	0.0178071	0.0341053	0.181719	0.0553541	0.640458	TEX14
TIE1	Protein_Tyrosine_Kinases	TIE1	chr1:43766565-43788781	0.0339523	0.39025	0.0253173	0.00554356	0.00424801	0.147602	0.0155059	0.0830468	TIE1
TNK1	Protein_Tyrosine_Kinases	TNK1	chr17:7284292-7293092	12.0995	0.97197	0.300569	10.4074	10.1256	8.42009	8.0241	1.30916	TNK1
TNK2	Protein_Tyrosine_Kinases	TNK2	chr3:195590235-195635880	7.73104	21.8556	13.2116	20.165	26.2679	11.6399	7.06559	19.5639	TNK2
TNNI3K	Protein_Tyrosine_Kinases	TNNI3K	chr1:74701070-75010116	1.08e-11	8.97e-07	1.2e-24	1.39e-06	6.63e-24	1.85e-06	1.44e-12	3.34e-06	TNNI3K
TXK	Protein_Tyrosine_Kinases	TXK	chr4:48068409-48136273	0.130971	0.142569	0.643676	0.339786	2.23451	1.96422	0.116159	0.577893	TXK
TYK2	Protein_Tyrosine_Kinases	TYK2	chr19:10461203-10491248	13.6676	24.3096	41.0085	11.3392	24.15	22.0301	12.0459	39.2944	TYK2
TYRO3	Protein_Tyrosine_Kinases	TYRO3	chr15:41851219-41871536	6.03397	3.01273	0.0380866	4.75838	10.5887	2.67939	3.49847	0.334917	TYRO3
YES1	Protein_Tyrosine_Kinases	YES1	chr18:721591-812327	28.0695	32.1774	4.74	22.2077	9.14202	17.2544	34.4918	6.89856	YES1
ZAP70	Protein_Tyrosine_Kinases	ZAP70	chr2:98330030-98356323	0.800967	1.42175	0.246875	0.367549	0.0281894	0.11269	0.436922	17.5158	ZAP70
